# Supplementary material for: The physical roles of different posterior tissues in zebrafish axis elongation
Source: Nat Commun. 2025 Feb 21;16:1839. doi: 10.1038/s41467-025-56334-7 (PMC11845790; doi:10.1038/s41467-025-56334-7)
Supplement: Supplementary file 4 — Source data [file 41467_2025_56334_MOESM4_ESM.xlsx]

## Sheet: 1C
Figure 1C
	aDorsal				pDorsal				MPZ				pPSM				aPSM
	Time (min)	MSRD Avg	MSRD Avg Err		Time (min)	MSRD Avg	MSRD Avg Err		Time (min)	MSRD Avg	MSRD Avg Err		Time (min)	MSRD Avg	MSRD Avg Err		Time (min)	MSRD Avg	MSRD Avg Err
	0	0	0		0	0	0		0	0	0		0	0	0		0	0	0
	2	0.0381535	0.00244117		2	0.0361174	0.00192762		2	0.0578683	0.0028242		2	0.0356869	0.00241326		2	0.025762477915428118	0.00223437
	4	0.0749478	0.00428299		4	0.0755529	0.00366643		4	0.14217409111541857	0.00671093		4	0.0756425	0.00463023		4	0.0490317	0.00388455
	6	0.11736578743175445	0.00662243		6	0.11557796144849167	0.00539285		6	0.24805339983891642	0.011530251456623496		6	0.12185928707473044	0.00675991		6	0.0696428	0.00535411
	8	0.16205144033513275	0.00916316		8	0.15457172146119133	0.00722475		8	0.37313224560058306	0.018187912506544432		8	0.1683139716795322	0.00923868		8	0.0900473	0.0071998
	10	0.20496090179748588	0.011694723845159138		10	0.19305589052265576	0.0092049		10	0.5175165365719488	0.025986747154747816		10	0.22012016414630345	0.012011465802829933		10	0.11054669173454315	0.00853864
	12	0.24773566305705427	0.0145046		12	0.23551799938204115	0.011604014206648115		12	0.6722229029308355	0.0340685		12	0.27316903699421635	0.014820857274106857		12	0.1341626030525997	0.010137168576308388
	14	0.2845805080997693	0.0172274		14	0.2740793812146903	0.013746709045124515		14	0.841604	0.043402730378805265		14	0.3283983602945198	0.018118000763664745		14	0.15541506500983385	0.011614813767148664
	16	0.3262916083211881	0.020038825560426535		16	0.3134993025307226	0.015863936165124073		16	1.008264295275576	0.0526487		16	0.3793960604295348	0.021055621327830953		16	0.17229640362551232	0.012952502036159174
	18	0.36164393824471636	0.021426833980165056		18	0.3529098488272103	0.018135418388324984		18	1.1777574206564274	0.0626942		18	0.43030815491999674	0.0245192		18	0.19473855961878334	0.014771776467714196
	20	0.396668	0.024377825038286442		20	0.3879680299006739	0.0204653		20	1.353850762631564	0.0731048		20	0.4741266607791255	0.027253770602916273		20	0.2129811431996394	0.016258672447459734
	22	0.4406409320529006	0.0278303		22	0.41674760780863795	0.0221532		22	1.5335410668314964	0.0853674		22	0.5231068307104749	0.0309227		22	0.23391581056862476	0.018080691969523586
	24	0.48015500208105866	0.03339		24	0.45309713164375925	0.025992658910854716		24	1.7064917229098147	0.10396970241285149		24	0.5711284378745306	0.035318002235208985		24	0.2450556228902665	0.0203759
	26	0.533653	0.0408051		26	0.48985063679417634	0.030603110453773886		26	1.9234233903064564	0.12983689858169647		26	0.6316221455682384	0.040757016912510664		26	0.2606732377623372	0.0233029
	28	0.5639662885105372	0.0463761		28	0.5264716514770573	0.0352377		28	2.155536153973354	0.15611626251859445		28	0.6733470074674653	0.0464123		28	0.27617252010478677	0.0241867
	30	0.5915550365152372	0.0518764		30	0.5598203981503401	0.041091		30	2.3863622833945413	0.190884		30	0.7106052851649228	0.0505318		30	0.2952431204762067	0.0265497
	32	0.6194951750814603	0.060119		32	0.5935325716681561	0.045742462748544335		32	2.5967090894382605	0.22796322533171268		32	0.7648455646409569	0.0566091		32	0.3092886763601184	0.029278210017205347
	34	0.6600329432079459	0.0706423		34	0.626141	0.051245		34	2.8666558677949934	0.2780180888939195		34	0.8154554428854951	0.0632157		34	0.3152483452686366	0.0303424
	36	0.6635979843386504	0.0736498		36	0.6579399111747576	0.056525131756335334		36	3.1668443862631506	0.33112545719827163		36	0.8446838784317574	0.0658524		36	0.3308003030939071	0.0328756
	38	0.6930065338906207	0.079387		38	0.6846252838561782	0.061731		38	3.5020578006013454	0.4117306141163559		38	0.9018508170505207	0.0721315		38	0.3412834083642964	0.0350744
	40	0.7439729751845533	0.0914556		40	0.7186547300671947	0.0690866		40	3.7485748295005217	0.4704561795310989		40	0.9429728518985989	0.0777169		40	0.34550982243627665	0.034833133581206856
	42	0.7650598145028009	0.0949308		42	0.7385365326110234	0.0732733		42	3.9565472646664492	0.5413009431556679		42	0.9777041229687505	0.0855753		42	0.35261031867683934	0.0361192
	44	0.8212745716321159	0.10623245723059989		44	0.7602900770990751	0.0813226		44	3.956983443684475	0.5962212089295038		44	1.014710571465433	0.0938081		44	0.36041911294647344	0.038580804538187116
	46	0.8561215786906672	0.11782459821341403		46	0.805066	0.0887974		46	4.102755535011184	0.6568806627291998		46	1.0544468462243475	0.1022566121979979		46	0.3887987525431714	0.043989722109102444
	48	0.8645508402097007	0.1276909148892337		48	0.8304355216748738	0.0941046		48	4.200642910013625	0.6276327399074783		48	1.0842260526526033	0.1081566800757503		48	0.39165119837764856	0.0481949
	50	0.8834413876160067	0.13384220502405117		50	0.8635473366211585	0.10572375292040803		50	4.486933793406705	0.7374439996098561		50	1.1403883891030888	0.11689945545469634		50	0.4098152739121545	0.0511803
	52	0.8827820465863286	0.1451871969279022		52	0.9047060864328925	0.1186740395798018		52	4.736699806954985	0.8339143693054494		52	1.1690167664486275	0.12605388787026264		52	0.41007864194340166	0.0509784
	54	0.9559922187984199	0.16628		54	0.922621	0.12955717309497974		54	5.020309397960301	0.9456590317122086		54	1.2245104929463042	0.13448878226429561		54	0.4151164417986414	0.050418186754465244
	56	1.00763	0.18719089620146706		56	0.9812697409445501	0.14844588144066168		56	4.997311233252058	0.8923774600145923		56	1.2457472868253623	0.1333244615299776		56	0.4081375513240822	0.046139
	58	1.0106782629897864	0.21239231994799262		58	1.0178859875684947	0.1641739960667093		58	4.872520551350928	0.9765747575959526		58	1.2947326118347686	0.1415182580010554		58	0.41693977716067054	0.0464886
	60	1.080455482374457	0.23262051199316386		60	1.0110565515113736	0.17443483423533457		60	5.2698161397707475	1.1405219409956926		60	1.3005462109110117	0.14441453147458685		60	0.42812147926077204	0.0484316
	62	1.15953	0.26283723748193755		62	1.0409316968771494	0.1808090414056076		62	5.175370538809983	1.0643164876855489		62	1.308272782553179	0.14807690409124594		62	0.4304965152136487	0.0488239
	64	1.2244767538529047	0.2807472656169928		64	1.0979554666042206	0.19796938613838558		64	5.318310046565439	1.0907651131753593		64	1.3398418546822242	0.15834327526515074		64	0.43016268795761414	0.0508556
	66	1.2691470777324887	0.3044886227900269		66	1.1598887807267912	0.2294223071643952		66	5.79763	1.2168438625418576		66	1.350706549207105	0.16480044380779021		66	0.4532771740733949	0.053783202940280515
	68	1.1871783816939299	0.2517127292836592		68	1.2417969447001584	0.2802446461241489		68	6.177440897945323	1.3154565377145642		68	1.3593266272712359	0.17263891763152986		68	0.45830455974473316	0.0565247
	70	1.2238233434412271	0.2653154803873637		70	1.1602454880849722	0.24510725871410804		70	6.432361314869749	1.4965319948481184		70	1.3870231406302949	0.17929726230241338		70	0.45801716170244006	0.0586371
	72	1.2727264954480972	0.29716310198196616		72	1.1768511810835924	0.267665		72	7.1001478973492445	1.7978319988275242		72	1.4324106816244508	0.18446527819205383		72	0.47073513085444124	0.060142810095576794
	74	1.350130670526807	0.3350204864657614		74	1.1047170995920605	0.23482162720992425		74	7.289920503320986	1.98746		74	1.4573485751721258	0.1963405097374078		74	0.4789091595161897	0.0628585
	76	1.3378681077545909	0.3605956960944683		76	1.1191790044121586	0.24831026705648554		76	7.248399020730779	1.7240661915764404		76	1.5037292949437522	0.2103975636814015		76	0.4806894043456902	0.0646004
	78	1.4797120232970706	0.4084652202317217		78	1.2143326454730539	0.29229175043876904		78	7.963444360671663	2.011095668405672		78	1.5122148152675834	0.2174638500944834		78	0.49394222689235845	0.067431
	80	1.6081335546870956	0.4234301099175214		80	1.3021873700566222	0.33966937376179723		80	7.993519723873838	2.2731408039035634		80	1.593177010734457	0.23768431412804825		80	0.5070119420657149	0.0728623
	82	1.5065790474773242	0.46459458220037086		82	1.3758773134613471	0.37793510811027753		82	7.97074	2.556680313926924		82	1.620358143216876	0.24778729573856675		82	0.5268992638933192	0.0749007
	84	1.4675855756147365	0.4745231735602803		84	1.2679602099728113	0.33635770523719083		84	9.342325438796246	2.8959130085267453		84	1.6555447780487371	0.2528562383470063		84	0.5352062938799163	0.0822005
	86	1.45791	0.49516101125124745		86	1.2296180311009055	0.34339186156301327		86	9.704424718004882	2.5308076275702156		86	1.6753648516424855	0.25826322087302817		86	0.5264308157477187	0.0795407
	88	1.4980260209595726	0.5105809894377502		88	1.2059327497867751	0.3058910393685689		88	11.52662955396648	3.221055336323282		88	1.641921677127834	0.25989282934963226		88	0.5506194839864703	0.0851626
	90	1.5299967802199803	0.5624751093592678		90	1.2735910227805054	0.3181489948250855		90	14.3703	2.1552370771210976		90	1.713147714681571	0.2824585178404585		90	0.5575566432404793	0.0906757
	92	1.5600776981130025	0.4951184949868169		92	1.429321879137347	0.43720459458756145						92	1.7530760599770467	0.30283743392949697		92	0.5749560191083205	0.0936771
	94	1.764284479770988	0.5469759477268092		94	1.4215327736904748	0.36443590727182346						94	1.766559215623106	0.3168922003813943		94	0.572921	0.0966134
	96	1.8296979279200372	0.6533065925361161		96	1.478530203097336	0.5210985800234695						96	1.884074105548024	0.35217633282612426		96	0.5903851220266613	0.10136004808409074
	98	1.9901832566196695	0.702228										98	1.904802817466896	0.3784322244280996		98	0.5953510738640333	0.1014585119736829
	100	1.984493191772705	0.7574248495343209										100	1.865827943267405	0.36863517924848965		100	0.5667748801574837	0.10362209888043554
	102	1.6242487412376225	0.5696951844953123										102	1.9038349565344135	0.37640723770984535		102	0.582106	0.11260149166101625
	104	1.6269972476853614	0.5812150178694202										104	1.9949530730399836	0.41434188822814794		104	0.5925598000575322	0.1282927069026712
	106	1.6387709496268201	0.5720838768393318										106	2.0503639948331767	0.4601943091410979		106	0.6051795381471822	0.13108379509862883
	108	1.8431613774561346	0.6291646095333152										108	2.107747041076581	0.527473		108	0.6189353018530928	0.13468387047362174
	110	2.389941426533138	0.36945911407672377										110	2.2422896048543497	0.5991224021762899		110	0.6434114134692408	0.1432626422117241
													112	2.1271912583199692	0.5731533218182518		112	0.6201801388137069	0.14325731436115932
													114	1.8032583239946467	0.42043649906296005		114	0.6684691922892991	0.1596644898139898
													116	1.8682375283480697	0.47398232246179656		116	0.6255454528101663	0.1470060790847049
													118	2.1042414685547643	0.3741112085334395		118	0.6386227040394582	0.14748861765967938

## Sheet: 1D
Figure 1D
	aDorsal				pDorsal				MPZ				pPSM				aPSM
	Dist / Cell Size	Spatial Abs Avg	Spatial Abs Avg Err		Dist / Cell Size	Spatial Abs Avg	Spatial Abs Avg Err		Dist / Cell Size	Spatial Abs Avg	Spatial Abs Avg Err		Dist / Cell Size	Spatial Abs Avg	Spatial Abs Avg Err		Dist / Cell Size	Spatial Abs Avg	Spatial Abs Avg Err
	0	1	0.0619389		0	1	0.0489709		0	1	0.0660942		0	1	0.0721827		0	1	0.0979966
	1	0.544815	0.0175886		1	0.618762	0.0135639		1	0.33212	0.0194501		1	0.312368	0.016296		1	0.311999	0.0180065
	2	0.514079	0.0104576		2	0.588018	0.00809929		2	0.279261	0.0116212		2	0.255929	0.00957612		2	0.269873	0.0108892
	3	0.491421	0.00843651		3	0.563019	0.00682937		3	0.238351	0.00966822		3	0.22035	0.00793615		3	0.238482	0.00923511
	4	0.469497	0.00829097		4	0.538845	0.00672803		4	0.202664	0.0098102		4	0.188184	0.00811438		4	0.21092	0.00967819
	5	0.444416	0.00913111		5	0.51224	0.00712511		5	0.169744	0.01163		5	0.16143	0.00972904		5	0.183661	0.011964
	6	0.409489	0.0110611		6	0.475051	0.00819598		6	0.139614	0.0180599		6	0.134902	0.0150718		6	0.150552	0.0203686
	7	0.363987	0.0152444		7	0.420283	0.0107095		7	0.110918	0.039236		7	0.103109	0.035402		7	0.121554	0.0511167
	8	0.31223	0.0275193		8	0.358741	0.0188063		8	0.100017	0.065547		8	0.0588163	0.0983779		8	0.0809071	0.127948
	9	0.265618	0.0596233		9	0.292606	0.0391182
	10	0.190963	0.100384		10	0.167505	0.0860246

## Sheet: 1E
Figure 1E
	aDorsal				pDorsal				MPZ				pPSM				aPSM
	Time Difference(min)	Vel Auto Avg	Vel Auto Avg Err		Time (min)	Vel Auto Avg	Vel Auto Avg Err		Time (min)	Vel Auto Avg	Vel Auto Avg Err		Time (min)	Vel Auto Avg	Vel Auto Avg Err		Time (min)	Vel Auto Avg	Vel Auto Avg Err
	0	1	0.00823374		0	1	0.00688847		0	1	0.00850893		0	1	0.00986303		0	1	0.0135188
	2	0.785155	0.0066562		2	0.815091	0.00586293		2	0.762842	0.00731735		2	0.676656	0.007816		2	0.609097	0.00995816
	4	0.568704	0.00578039		4	0.625523	0.00520022		4	0.497207	0.00644998		4	0.354469	0.00640391		4	0.259214	0.0078406
	6	0.554193	0.00570839		6	0.610388	0.00516101		6	0.443209	0.00637324		6	0.331666	0.00622664		6	0.277797	0.00735814
	8	0.534845	0.00576064		8	0.591269	0.00519311		8	0.394711	0.00638573		8	0.293348	0.00617059		8	0.250473	0.00719996
	10	0.52055	0.0058613		10	0.576354	0.00522796		10	0.355579	0.00644282		10	0.26241	0.00618284		10	0.234779	0.00708184
	12	0.508311	0.00592115		12	0.566598	0.00524528		12	0.32791	0.00656753		12	0.234129	0.00616983		12	0.21962	0.00693441
	14	0.498452	0.00601098		14	0.56138	0.0053579		14	0.308064	0.0067667		14	0.214919	0.00616802		14	0.205604	0.00690876
	16	0.488717	0.00616774		16	0.556043	0.00555151		16	0.289799	0.00700291		16	0.204423	0.00627713		16	0.196393	0.00701389
	18	0.479546	0.00633639		18	0.550591	0.00570698		18	0.27608	0.00722698		18	0.188485	0.00639289		18	0.182398	0.00700376
	20	0.472873	0.00650224		20	0.546715	0.00582709		20	0.26507	0.00749472		20	0.172899	0.00646558		20	0.168418	0.00696003
	22	0.467646	0.00670009		22	0.544661	0.00595946		22	0.254545	0.00783172		22	0.169986	0.00661656		22	0.16373	0.00702313
	24	0.462282	0.0069532		24	0.542705	0.00614379		24	0.247781	0.00821225		24	0.169613	0.00662846		24	0.154623	0.0070873
	26	0.459722	0.00721395		26	0.53682	0.00639204		26	0.242145	0.00853678		26	0.164064	0.00672753		26	0.149346	0.00716656
	28	0.46005	0.00744601		28	0.531479	0.00663042		28	0.23673	0.00897033		28	0.158153	0.00691408		28	0.153927	0.00733269
	30	0.458878	0.00761532		30	0.528559	0.0068112		30	0.228271	0.0094289		30	0.152962	0.00702172		30	0.15067	0.00744933
	32	0.455652	0.00796765		32	0.526223	0.00706594		32	0.218106	0.00980928		32	0.145069	0.00709737		32	0.141848	0.00769538
	34	0.448579	0.00835086		34	0.523124	0.00728905		34	0.213458	0.0103806		34	0.141937	0.00733587		34	0.138343	0.00776353
	36	0.441825	0.00856781		36	0.518078	0.0075051		36	0.206791	0.0108324		36	0.144641	0.00751328		36	0.141391	0.00783615
	38	0.439009	0.00886316		38	0.513487	0.00774865		38	0.196203	0.0112591		38	0.140147	0.00761605		38	0.138324	0.00802247
	40	0.432436	0.00907508		40	0.50926	0.00800038		40	0.187157	0.0117273		40	0.129911	0.00781522		40	0.126759	0.00802966
	42	0.422253	0.00934341		42	0.504497	0.00834393		42	0.182641	0.0121327		42	0.1221	0.00795217		42	0.119867	0.00800773
	44	0.418268	0.00983264		44	0.49955	0.00873449		44	0.180379	0.0127674		44	0.119882	0.00813133		44	0.118002	0.00802059
	46	0.420008	0.0102367		46	0.492854	0.00901826		46	0.175209	0.0134137		46	0.122342	0.00832578		46	0.11802	0.00835021
	48	0.418649	0.0106463		48	0.488174	0.00926194		48	0.165159	0.0143064		48	0.125423	0.00855996		48	0.118338	0.00859767
	50	0.411459	0.0110003		50	0.489446	0.00961667		50	0.157341	0.0148123		50	0.124994	0.00888886		50	0.116942	0.0085841
	52	0.401008	0.011425		52	0.487296	0.00997306		52	0.150303	0.0155574		52	0.117824	0.00892965		52	0.111542	0.00881334
	54	0.391997	0.0118412		54	0.482185	0.0103966		54	0.144126	0.0166067		54	0.111452	0.00906729		54	0.1021	0.0089113
	56	0.389612	0.0123985		56	0.483657	0.0108621		56	0.140841	0.0177884		56	0.107711	0.00915339		56	0.0995257	0.00909603
	58	0.388563	0.0129815		58	0.486383	0.0112965		58	0.132349	0.0186381		58	0.106048	0.00958202		58	0.102321	0.00947548
	60	0.382615	0.0132425		60	0.483119	0.0118436		60	0.123666	0.0197314		60	0.107971	0.0100061		60	0.100863	0.00983657
	62	0.375603	0.0140666		62	0.479047	0.0125439		62	0.118636	0.0206875		62	0.109404	0.0103868		62	0.094601	0.0101902
	64	0.370315	0.0145524		64	0.475178	0.0130366		64	0.11476	0.0217675		64	0.107971	0.0105791		64	0.0928334	0.0103289
	66	0.371839	0.0149773		66	0.4711	0.0135825		66	0.108736	0.0231525		66	0.107402	0.0109595		66	0.0982214	0.0104906
	68	0.375657	0.0158702		68	0.467274	0.0145036		68	0.099755	0.0252063		68	0.106461	0.0112885		68	0.0934406	0.0109759
	70	0.376409	0.0165197		70	0.469921	0.015534		70	0.0908839	0.0268296		70	0.103692	0.0115275		70	0.0895533	0.0112912
	72	0.373385	0.0172153		72	0.472438	0.0163712		72	0.0908799	0.0277908		72	0.106	0.0119948		72	0.0856379	0.0117588
	74	0.359561	0.0181991		74	0.465294	0.0174261		74	0.0826072	0.0313008		74	0.109549	0.0123454		74	0.0714455	0.0121044
	76	0.347225	0.0187586		76	0.453682	0.01876		76	0.0707706	0.0357374		76	0.110683	0.0128625		76	0.0684925	0.0121783
	78	0.346772	0.0196028		78	0.439095	0.0197645		78	0.0723323	0.0394723		78	0.114001	0.013595		78	0.0707036	0.012732
	80	0.352574	0.0210167		80	0.426643	0.0206853		80	0.0750694	0.0435675		80	0.110485	0.0142052		80	0.0646799	0.0134315
	82	0.355729	0.0220288		82	0.420973	0.0223709		82	0.0730087	0.0468309		82	0.102305	0.0145468		82	0.0474672	0.0139624
	84	0.352376	0.0234609		84	0.416748	0.0244128		84	0.0564361	0.0457696		84	0.0935515	0.0152222		84	0.0353281	0.0145514
	86	0.348323	0.0252386		86	0.411354	0.0262673		86	0.0370695	0.0503041		86	0.0772048	0.0155571		86	0.0349205	0.0152215
	88	0.34994	0.0253572		88	0.416254	0.0290259		88	0.0236023	0.0605519		88	0.0680259	0.0158613		88	0.032298	0.0160665
	90	0.345815	0.0269034		90	0.417971	0.0311357		90	2.3998e-05	0.0712037		90	0.0663225	0.0170068		90	0.0243922	0.0170375
	92	0.330752	0.0299392		92	0.407855	0.032911		92	-0.0408697	0.0692922		92	0.0533384	0.0180383		92	0.0169227	0.0175899
	94	0.323465	0.031824		94	0.385032	0.0355135		94	-0.0955315	0.0603468		94	0.0461398	0.0192693		94	0.0186032	0.0192183
	96	0.3204	0.0331589		96	0.369473	0.0452661		96	-0.18175	0.0882987		96	0.0564366	0.0202611		96	0.0312931	0.0208414
	98	0.314256	0.0353397		98	0.371277	0.0570218		98	-0.215008	0.133362		98	0.0614619	0.0214112		98	0.0508526	0.022349
	100	0.309839	0.0375849		100	0.36594	0.063287		100	-0.118545	0.0629792		100	0.0535681	0.0231636		100	0.04712	0.024278
	102	0.307376	0.0415357		102	0.33231	0.0682748						102	0.0518424	0.0252072		102	0.0197657	0.0244799
	104	0.311927	0.0480333		104	0.27184	0.0722379						104	0.0644537	0.0268595		104	0.0191302	0.0270902
	106	0.331276	0.0532304		106	0.206431	0.0806202						106	0.0804053	0.0290946		106	0.0350582	0.0292784
	108	0.360156	0.0580879		108	0.214618	0.093772						108	0.0878077	0.0322161		108	0.0599211	0.0333432
	110	0.357991	0.0643249		110	0.283325	0.0881073						110	0.0834129	0.0356789		110	0.0786596	0.0399474
	112	0.313383	0.0751907		112	0.278909	0.0723703						112	0.0791045	0.041561		112	0.0653773	0.0435051
	114	0.263494	0.0950819										114	0.0627592	0.0521065		114	0.0429192	0.0477729
	116	0.275941	0.13431										116	0.0197755	0.0622572		116	-0.00684753	0.0588729
	118	0.324129	0.160255										118	-0.045005	0.0873171		118	-0.0532321	0.0836982

## Sheet: 1F
Figure 1F
	aDorsal				pDorsal				MPZ				pPSM				aPSM
	Time (min)	Avg Norm Vel Avg	Avg Norm Vel Avg Err		Time (min)	Avg Norm Vel Avg	Avg Norm Vel Avg Err		Time (min)	Avg Norm Vel Avg	Avg Norm Vel Avg Err		Time (min)	Avg Norm Vel Avg	Avg Norm Vel Avg Err		Time (min)	Avg Norm Vel Avg	Avg Norm Vel Avg Err
	0	0.742748	0.0900221		0	0.831571	0.0692635		0	0.567111	0.236517		0	0.522423	0.193359		0	0.515467	0.172667
	2	0.813235	0.068311		2	0.85544	0.078783		2	0.578862	0.272797		2	0.542127	0.240229		2	0.646945	0.144506
	4	0.790242	0.108305		4	0.825022	0.101332		4	0.550256	0.22549		4	0.546547	0.202874		4	0.706821	0.108836
	6	0.765458	0.135226		6	0.807894	0.111332		6	0.55339	0.223352		6	0.505573	0.249485		6	0.687456	0.120352
	8	0.796458	0.100958		8	0.811914	0.0844504		8	0.56927	0.224768		8	0.475321	0.232082		8	0.65847	0.15522
	10	0.803399	0.0818244		10	0.809438	0.0787525		10	0.562238	0.209939		10	0.536257	0.230585		10	0.634873	0.174373
	12	0.770732	0.0802624		12	0.828654	0.0471116		12	0.557625	0.199056		12	0.534216	0.200698		12	0.568478	0.23876
	14	0.745405	0.0825718		14	0.838479	0.0420448		14	0.56165	0.200443		14	0.483317	0.135189		14	0.53274	0.232299
	16	0.773729	0.0741539		16	0.82534	0.0384028		16	0.571885	0.217798		16	0.486785	0.211957		16	0.555653	0.194257
	18	0.796438	0.062172		18	0.827349	0.0533149		18	0.565008	0.187453		18	0.525245	0.213857		18	0.588973	0.173282
	20	0.782242	0.0517328		20	0.831363	0.0498283		20	0.545977	0.163234		20	0.510976	0.152341		20	0.606117	0.126493
	22	0.779784	0.0453345		22	0.809336	0.0316503		22	0.513691	0.159792		22	0.498235	0.152897		22	0.563301	0.151569
	24	0.777201	0.050013		24	0.802196	0.0365996		24	0.52114	0.158148		24	0.481658	0.209574		24	0.571328	0.137545
	26	0.775351	0.0643019		26	0.79981	0.0663871		26	0.530181	0.153612		26	0.505772	0.157176		26	0.602901	0.0618124
	28	0.763086	0.0598002		28	0.804138	0.0677309		28	0.520578	0.142352		28	0.481236	0.185584		28	0.579869	0.0840132
	30	0.738134	0.0374221		30	0.808131	0.0303962		30	0.552062	0.0836425		30	0.489107	0.114394		30	0.591366	0.1373
	32	0.737096	0.0378647		32	0.786889	0.0265031		32	0.497768	0.133664		32	0.496679	0.104265		32	0.559436	0.171129
	34	0.749036	0.0366259		34	0.775198	0.0792785		34	0.522496	0.157755		34	0.486182	0.14973		34	0.508045	0.141845
	36	0.756582	0.0537876		36	0.786224	0.0777464		36	0.529769	0.196673		36	0.457191	0.183218		36	0.487782	0.196266
	38	0.753539	0.0801883		38	0.810925	0.0380158		38	0.559291	0.142537		38	0.472727	0.128443		38	0.545024	0.155778
	40	0.715011	0.132056		40	0.800658	0.0722037		40	0.526052	0.129462		40	0.560005	0.106901		40	0.579014	0.19197
	42	0.702296	0.177056		42	0.776879	0.0922988		42	0.499281	0.178044		42	0.584374	0.0773818		42	0.63263	0.142351
	44	0.738613	0.0733488		44	0.802417	0.0544553		44	0.529798	0.111299		44	0.471756	0.120363		44	0.545365	0.185663
	46	0.737409	0.0565455		46	0.782645	0.0660094		46	0.521971	0.0891539		46	0.418167	0.0882485		46	0.526877	0.150261
	48	0.734562	0.0625073		48	0.7538	0.081176		48	0.52995	0.119904		48	0.442093	0.135458		48	0.50556	0.168418
	50	0.727874	0.0402125		50	0.762104	0.0555612		50	0.518469	0.107829		50	0.465264	0.211783		50	0.519713	0.17849
	52	0.715829	0.0354398		52	0.767476	0.0669471		52	0.519129	0.0857996		52	0.484439	0.221175		52	0.52398	0.179026
	54	0.726499	0.0352846		54	0.77985	0.0559674		54	0.500658	0.096226		54	0.467226	0.143		54	0.513515	0.0992264
	56	0.741121	0.0621046		56	0.779734	0.0380216		56	0.464692	0.0869249		56	0.457154	0.0820258		56	0.515393	0.0593819
	58	0.723002	0.0883074		58	0.76534	0.0523281		58	0.481081	0.109089		58	0.467689	0.137832		58	0.512198	0.102451
	60	0.72037	0.0536848		60	0.782795	0.0462636		60	0.500875	0.139423		60	0.476479	0.1504		60	0.48305	0.106897
	62	0.730224	0.033863		62	0.773991	0.0600241		62	0.44398	0.101578		62	0.492107	0.108456		62	0.499115	0.0334206
	64	0.711399	0.0710549		64	0.745057	0.116294		64	0.430982	0.110606		64	0.47172	0.0976832		64	0.462594	0.0777712
	66	0.696728	0.0859561		66	0.749633	0.085427		66	0.48441	0.139996		66	0.425737	0.0959135		66	0.406044	0.105799
	68	0.718528	0.0614942		68	0.727298	0.105042		68	0.463571	0.131001		68	0.372317	0.157899		68	0.367688	0.158173
	70	0.739638	0.0451406		70	0.726048	0.0909576		70	0.465975	0.122572		70	0.411138	0.160378		70	0.388261	0.120047
	72	0.736052	0.0623072		72	0.738092	0.0651861		72	0.465288	0.16977		72	0.514548	0.116999		72	0.501723	0.0842074
	74	0.734607	0.0652418		74	0.751352	0.0955859		74	0.43119	0.150402		74	0.482886	0.143916		74	0.483628	0.0957689
	76	0.712003	0.0632343		76	0.791393	0.0541557		76	0.433489	0.136454		76	0.498826	0.089746		76	0.442878	0.0617895
	78	0.71948	0.0398731		78	0.789885	0.0497792		78	0.420684	0.139178		78	0.502379	0.0590323		78	0.441351	0.0334015
	80	0.703469	0.0535242		80	0.761471	0.0796911		80	0.371452	0.166134		80	0.475621	0.143672		80	0.492652	0.0653964
	82	0.676719	0.053532		82	0.743423	0.0735019		82	0.394641	0.205342		82	0.45142	0.188243		82	0.548021	0.112852
	84	0.668517	0.0700308		84	0.728774	0.0781723		84	0.438467	0.193989		84	0.482308	0.157209		84	0.530133	0.0362933
	86	0.705604	0.0213101		86	0.755801	0.0541342		86	0.422615	0.172663		86	0.476774	0.182014		86	0.486128	0.0706993
	88	0.706845	0.0512754		88	0.762156	0.0439939		88	0.410085	0.170575		88	0.404851	0.169126		88	0.495138	0.0902711
	90	0.659002	0.107193		90	0.751835	0.0661817		90	0.411318	0.153326		90	0.423715	0.17969		90	0.511223	0.17505
	92	0.662194	0.0876448		92	0.71464	0.105256		92	0.335124	0.18286		92	0.387082	0.166005		92	0.504312	0.0844059
	94	0.681153	0.0523195		94	0.680759	0.136692		94	0.366914	0.187184		94	0.473997	0.0661709		94	0.419866	0.120848
	96	0.667524	0.0750206		96	0.676346	0.107221		96	0.383941	0.184462		96	0.496591	0.112818		96	0.432311	0.117625
	98	0.676859	0.0905031		98	0.682257	0.108923		98	0.448442	0.133033		98	0.439595	0.121582		98	0.447322	0.188216
	100	0.652062	0.0757623		100	0.692751	0.0864585		100	0.452424	0.148233		100	0.490083	0.101867		100	0.509176	0.176348
	102	0.60495	0.110716		102	0.700055	0.0939224		102	0.42102	0.147142		102	0.52021	0.119018		102	0.507008	0.158076
	104	0.627926	0.142884		104	0.671967	0.121071		104	0.400549	0.220086		104	0.499151	0.10921		104	0.489861	0.155134
	106	0.672775	0.0988592		106	0.647599	0.136305		106	0.41335	0.210376		106	0.47864	0.147862		106	0.423044	0.145839
	108	0.641861	0.122556		108	0.679021	0.0439024		108	0.407083	0.166871		108	0.43167	0.181722		108	0.481417	0.170292
	110	0.685323	0.0898806		110	0.68291	0.0368718		110	0.4249	0.102011		110	0.413567	0.196069		110	0.512899	0.104583
	112	0.670229	0.0960181		112	0.667445	0.0582901		112	0.473422	0.162681		112	0.451481	0.16459		112	0.45373	0.118325
	114	0.656581	0.079458		114	0.68639	0.0676837		114	0.44043	0.142651		114	0.428224	0.123389		114	0.455698	0.165454
	116	0.637857	0.0634718		116	0.662964	0.105751		116	0.423597	0.140446		116	0.427084	0.132426		116	0.407822	0.161711
	118	0.581703	0.0716706		118	0.631292	0.0914316		118	0.446349	0.156011		118	0.383646	0.100291		118	0.339805	0.145685

## Sheet: 1I
Figure 1I
	Dorsal					Ventral
	rescaled x coordinate	rescaled y coordinate	fluidity index			rescaled x coordinate	rescaled y coordinate	fluidity index
	-3.7	-0.1	0.0870239			-3.7	-0.4	1e-08
	-3.6	-0.1	0.146164			-3.7	-0.5	5.647e-06
	-3.6	-0.2	0.160694			-3.7	-0.6	0.000232629
	-3.6	-0.3	0.195806			-3.6	0.3	0
	-3.6	-0.5	0.238301			-3.6	-0.7	3e-09
	-3.6	0.1	0.292986			-3.6	-0.8	1.0514e-05
	-3.6	0.3	0.336732			-3.6	0.2	1.2282e-05
	-3.6	0	0.340366			-3.6	0.1	4.1864e-05
	-3.6	-0.4	0.436715			-3.6	-0.6	0.000116177
	-3.5	-0.4	0.152123			-3.6	0.5	0.00020879
	-3.5	-0.5	0.153494			-3.6	-0.5	0.000752446
	-3.5	-0.2	0.177386			-3.6	-0.4	0.000761779
	-3.5	-0.1	0.189495			-3.6	0.4	0.000762434
	-3.5	0.1	0.193118			-3.6	-0.9	0.0167135
	-3.5	0	0.203591			-3.5	-0.4	0
	-3.5	-0.3	0.209949			-3.5	-0.6	7.79e-07
	-3.5	0.2	0.239599			-3.5	-0.7	2.997e-06
	-3.5	-0.6	0.333596			-3.5	-0.5	2.0068e-05
	-3.5	0.3	0.370274			-3.5	-0.8	2.4147e-05
	-3.5	-0.7	0.40684			-3.5	0.4	2.8366e-05
	-3.5	0.7	0.606387			-3.5	0.3	0.00221594
	-3.4	-0.1	0.155691			-3.5	0.1	0.00229705
	-3.4	0	0.168245			-3.5	0.6	0.00344363
	-3.4	-0.5	0.175014			-3.5	0.5	0.0076048
	-3.4	-0.3	0.181503			-3.5	0.2	0.00822374
	-3.4	-0.2	0.181547			-3.5	-0.1	0.00918936
	-3.4	-0.4	0.187903			-3.5	-0.9	0.0149473
	-3.4	0.8	0.216634			-3.5	-1	0.129473
	-3.4	0.3	0.221417			-3.4	0.6	3.537e-06
	-3.4	0.4	0.225334			-3.4	-0.4	5.8421e-05
	-3.4	0.1	0.227103			-3.4	0.1	0.000107927
	-3.4	0.2	0.235046			-3.4	-0.6	0.000296745
	-3.4	-0.6	0.260629			-3.4	-0.3	0.000339702
	-3.4	-0.7	0.318369			-3.4	0.5	0.000844242
	-3.4	0.7	0.343026			-3.4	-0.2	0.00125658
	-3.4	-0.8	0.471355			-3.4	0.4	0.00125766
	-3.4	0.5	0.516257			-3.4	-0.8	0.00128544
	-3.4	0.6	0.716593			-3.4	0.3	0.00211564
	-3.3	0	0.138365			-3.4	-0.5	0.00330575
	-3.3	0.1	0.162005			-3.4	-0.7	0.00421822
	-3.3	-0.2	0.162979			-3.4	0.2	0.00495274
	-3.3	0.3	0.177236			-3.4	-0.9	0.0108161
	-3.3	-0.5	0.179038			-3.4	-1	0.0251865
	-3.3	-0.1	0.195165			-3.4	-0.1	0.048462
	-3.3	-0.8	0.2112			-3.4	0	0.0586768
	-3.3	-0.4	0.219997			-3.3	-0.3	4.2038e-05
	-3.3	-0.3	0.221465			-3.3	0.6	0.000344859
	-3.3	0.8	0.235324			-3.3	-0.4	0.000478647
	-3.3	0.2	0.251255			-3.3	0.3	0.000886985
	-3.3	-0.6	0.254869			-3.3	-0.7	0.00121837
	-3.3	0.4	0.271269			-3.3	-0.6	0.0014847
	-3.3	-0.7	0.315194			-3.3	0.5	0.00151395
	-3.3	0.9	0.342769			-3.3	0.4	0.0017052
	-3.3	0.5	0.429829			-3.3	0.7	0.00326383
	-3.3	0.7	0.483632			-3.3	-0.5	0.00350088
	-3.3	0.6	0.516683			-3.3	0	0.00382218
	-3.2	-0.5	0.156307			-3.3	-0.2	0.00422554
	-3.2	0.1	0.1592			-3.3	-0.9	0.00734542
	-3.2	0	0.16239			-3.3	0.2	0.00746845
	-3.2	-0.2	0.166096			-3.3	0.1	0.00767529
	-3.2	-0.1	0.174622			-3.3	-1	0.0105416
	-3.2	-0.7	0.239203			-3.3	-0.8	0.0150759
	-3.2	0.4	0.254284			-3.3	-0.1	0.0279038
	-3.2	-0.4	0.25444			-3.3	-1.1	0.0324429
	-3.2	0.2	0.259082			-3.2	-1.1	8.701e-06
	-3.2	-0.9	0.273504			-3.2	-1	0.000850662
	-3.2	0.7	0.27886			-3.2	0.6	0.000863114
	-3.2	0.8	0.286324			-3.2	0.2	0.00126818
	-3.2	-0.3	0.291379			-3.2	0.3	0.00140413
	-3.2	0.3	0.310765			-3.2	0.1	0.00247201
	-3.2	-0.8	0.314734			-3.2	0.5	0.00410383
	-3.2	-1	0.32878			-3.2	-0.7	0.00414247
	-3.2	-0.6	0.356844			-3.2	-0.6	0.00498234
	-3.2	1	0.377051			-3.2	-0.4	0.00537973
	-3.2	0.9	0.397828			-3.2	-0.3	0.00599147
	-3.2	0.6	0.442186			-3.2	-0.2	0.00626853
	-3.2	0.5	0.507191			-3.2	0.4	0.00633184
	-3.1	0.1	0.136524			-3.2	-0.5	0.00706785
	-3.1	-0.1	0.141442			-3.2	0.8	0.00831833
	-3.1	0	0.152073			-3.2	0	0.0108357
	-3.1	-0.6	0.200225			-3.2	0.7	0.0147864
	-3.1	-0.4	0.215919			-3.2	-0.1	0.0214757
	-3.1	-1	0.232786			-3.2	-0.9	0.0264742
	-3.1	-0.2	0.23517			-3.2	-0.8	0.0292076
	-3.1	-1.1	0.260573			-3.1	-1.1	0
	-3.1	-0.8	0.286285			-3.1	0.2	0.00228752
	-3.1	0.2	0.291376			-3.1	-0.4	0.00229274
	-3.1	-0.9	0.308821			-3.1	0.3	0.00246967
	-3.1	0.3	0.320748			-3.1	-0.7	0.0024996
	-3.1	0.4	0.328069			-3.1	0.6	0.00367698
	-3.1	-0.3	0.332244			-3.1	0.7	0.00378572
	-3.1	-0.5	0.338448			-3.1	-0.3	0.00585829
	-3.1	-1.2	0.35371			-3.1	-0.6	0.00668334
	-3.1	-0.7	0.363271			-3.1	-1	0.00714686
	-3.1	0.9	0.431198			-3.1	0.1	0.0106858
	-3.1	0.5	0.433126			-3.1	0.5	0.0124221
	-3.1	0.7	0.463031			-3.1	-0.9	0.0127355
	-3.1	0.6	0.484937			-3.1	-0.5	0.0130794
	-3.1	0.8	0.500762			-3.1	-0.2	0.0168581
	-3.1	1.1	0.512482			-3.1	0	0.0171946
	-3.1	1	0.565915			-3.1	-0.8	0.019957
	-3	0	0.143218			-3.1	-0.1	0.0216341
	-3	-0.8	0.159891			-3.1	0.4	0.0260812
	-3	-0.9	0.173967			-3.1	0.8	0.0353065
	-3	0.3	0.187891			-3.1	0.9	0.151741
	-3	-0.1	0.189918			-3.1	1	0.52472
	-3	-0.4	0.200889			-3	-1	0.000353132
	-3	0.1	0.204299			-3	0.2	0.00115009
	-3	-0.3	0.218059			-3	-1.1	0.00219649
	-3	0.4	0.242442			-3	-0.4	0.00424069
	-3	-1	0.26037			-3	0.6	0.00601695
	-3	-0.2	0.280855			-3	0.3	0.00631004
	-3	-1.1	0.284753			-3	0.7	0.00779662
	-3	0.2	0.32285			-3	-0.5	0.00928997
	-3	-0.5	0.333326			-3	0.8	0.0118819
	-3	-0.7	0.367698			-3	0.5	0.0124546
	-3	1	0.369991			-3	-0.7	0.0131243
	-3	0.5	0.378805			-3	-0.3	0.015798
	-3	1.1	0.399196			-3	-0.6	0.0217157
	-3	-1.2	0.426302			-3	-0.9	0.0220666
	-3	0.6	0.434877			-3	0.4	0.0250064
	-3	0.8	0.443674			-3	-0.8	0.0252068
	-3	-0.6	0.445963			-3	0.9	0.0267903
	-3	0.9	0.492035			-3	0.1	0.031533
	-3	0.7	0.550227			-3	-0.2	0.0538526
	-2.9	0	0.119649			-3	0	0.074718
	-2.9	-0.1	0.156372			-3	-0.1	0.0778382
	-2.9	-0.4	0.195327			-3	1	0.204138
	-2.9	-0.9	0.209498			-3	1.1	0.319019
	-2.9	-0.2	0.215857			-3	1.2	0.33479
	-2.9	-0.3	0.227484			-2.9	-1.1	0.00179694
	-2.9	0.3	0.251882			-2.9	0.6	0.00486286
	-2.9	-1	0.253161			-2.9	0.3	0.00602628
	-2.9	0.1	0.254651			-2.9	-0.4	0.00654496
	-2.9	0.4	0.273669			-2.9	-1	0.00703148
	-2.9	-0.5	0.28135			-2.9	-0.9	0.00934768
	-2.9	-0.8	0.285941			-2.9	-0.3	0.00941101
	-2.9	-0.7	0.292403			-2.9	0.2	0.0141145
	-2.9	0.2	0.305925			-2.9	0.9	0.015509
	-2.9	-0.6	0.312363			-2.9	-0.5	0.0161168
	-2.9	-1.1	0.324102			-2.9	0.5	0.0168598
	-2.9	1.1	0.387574			-2.9	0.8	0.0171514
	-2.9	0.5	0.393645			-2.9	-0.6	0.0218221
	-2.9	-1.2	0.403428			-2.9	0.4	0.021836
	-2.9	1	0.40965			-2.9	-0.2	0.0237152
	-2.9	0.7	0.443222			-2.9	0.7	0.0296818
	-2.9	0.9	0.46121			-2.9	-0.8	0.0320431
	-2.9	-1.3	0.465188			-2.9	1	0.0373707
	-2.9	0.8	0.512659			-2.9	-0.7	0.0422389
	-2.9	0.6	0.526911			-2.9	0.1	0.0451743
	-2.8	0	0.109599			-2.9	-0.1	0.0705093
	-2.8	-1	0.13531			-2.9	0	0.103702
	-2.8	-0.9	0.136781			-2.9	1.2	0.311049
	-2.8	-0.1	0.136931			-2.9	1.1	0.319139
	-2.8	-0.2	0.167589			-2.8	-1	0.00159037
	-2.8	-0.4	0.180446			-2.8	0.5	0.0114794
	-2.8	0.3	0.183199			-2.8	-0.9	0.0115933
	-2.8	-0.3	0.22476			-2.8	-0.6	0.0123835
	-2.8	-0.6	0.224825			-2.8	-0.4	0.0149676
	-2.8	-0.8	0.226153			-2.8	0.2	0.0158407
	-2.8	0.2	0.227063			-2.8	-0.7	0.0163208
	-2.8	0.1	0.231776			-2.8	0.7	0.0173478
	-2.8	0.4	0.255356			-2.8	0.3	0.0177512
	-2.8	-0.5	0.261912			-2.8	-0.2	0.0219122
	-2.8	-1.4	0.282568			-2.8	-0.3	0.0229414
	-2.8	-1.1	0.28914			-2.8	0.1	0.0235348
	-2.8	-0.7	0.304744			-2.8	1	0.02421
	-2.8	0.6	0.314917			-2.8	0.9	0.0266434
	-2.8	-1.3	0.322296			-2.8	0.6	0.0272984
	-2.8	-1.2	0.338326			-2.8	0.4	0.0278265
	-2.8	1	0.409883			-2.8	-0.5	0.0289206
	-2.8	1.1	0.412592			-2.8	1.1	0.0309619
	-2.8	0.8	0.419649			-2.8	0.8	0.0448525
	-2.8	0.7	0.424881			-2.8	-0.8	0.0588372
	-2.8	0.5	0.480235			-2.8	-0.1	0.066128
	-2.8	0.9	0.49545			-2.8	0	0.138613
	-2.7	0.3	0.139157			-2.8	1.2	0.249532
	-2.7	-0.1	0.147865			-2.8	1.3	0.394572
	-2.7	0.4	0.168462			-2.7	-1	0.0037998
	-2.7	0	0.181076			-2.7	0.5	0.00717481
	-2.7	0.2	0.187755			-2.7	-0.5	0.0128321
	-2.7	-1	0.208518			-2.7	0.2	0.0176331
	-2.7	-0.9	0.212559			-2.7	0.7	0.0187963
	-2.7	-0.8	0.223073			-2.7	0.3	0.0193616
	-2.7	0.1	0.228051			-2.7	-0.3	0.0201961
	-2.7	1	0.246735			-2.7	-0.6	0.0208202
	-2.7	-0.2	0.249683			-2.7	-0.4	0.0221133
	-2.7	-0.7	0.25009			-2.7	-0.9	0.0242479
	-2.7	0.5	0.271305			-2.7	0.4	0.0271832
	-2.7	1.1	0.274266			-2.7	0.6	0.0317717
	-2.7	-0.4	0.278508			-2.7	-0.2	0.0349755
	-2.7	-1.1	0.289993			-2.7	-0.7	0.0412489
	-2.7	-1.4	0.300346			-2.7	0.1	0.0421747
	-2.7	0.7	0.310208			-2.7	1	0.0508327
	-2.7	-1.3	0.317926			-2.7	0.8	0.0559325
	-2.7	-1.2	0.321179			-2.7	-0.8	0.0627835
	-2.7	0.6	0.326472			-2.7	0.9	0.0633547
	-2.7	-0.3	0.337634			-2.7	-0.1	0.0818563
	-2.7	1.2	0.355339			-2.7	0	0.12683
	-2.7	-0.6	0.363525			-2.6	-0.5	0.0107857
	-2.7	0.8	0.367284			-2.6	0.7	0.0110897
	-2.7	0.9	0.375109			-2.6	-0.3	0.0146387
	-2.7	-0.5	0.393058			-2.6	-1	0.0159191
	-2.6	0.3	0.115761			-2.6	0.5	0.0208496
	-2.6	0	0.124433			-2.6	-0.4	0.0257585
	-2.6	1	0.143094			-2.6	0.2	0.0258463
	-2.6	0.2	0.163596			-2.6	0.6	0.0268403
	-2.6	-0.9	0.17248			-2.6	0.3	0.0288597
	-2.6	-1	0.180061			-2.6	-0.9	0.0295606
	-2.6	-0.8	0.180096			-2.6	0.4	0.0298555
	-2.6	0.4	0.199464			-2.6	-0.6	0.0336841
	-2.6	-0.1	0.199619			-2.6	0.8	0.0371599
	-2.6	1.1	0.202607			-2.6	-0.2	0.0433351
	-2.6	0.1	0.205788			-2.6	-0.8	0.0562121
	-2.6	0.5	0.21545			-2.6	-0.7	0.0634415
	-2.6	-0.2	0.219378			-2.6	0.1	0.0914097
	-2.6	1.4	0.235266			-2.6	1	0.100844
	-2.6	0.7	0.245699			-2.6	0	0.115938
	-2.6	0.6	0.253284			-2.6	-0.1	0.123849
	-2.6	1.2	0.262489			-2.6	0.9	0.176432
	-2.6	-0.6	0.286817			-2.5	-0.9	0.0102739
	-2.6	-1.1	0.287542			-2.5	-0.4	0.0161287
	-2.6	1.3	0.295645			-2.5	0.7	0.0194042
	-2.6	0.9	0.302206			-2.5	-0.8	0.021251
	-2.6	1.5	0.310626			-2.5	-0.3	0.0219734
	-2.6	-0.4	0.311296			-2.5	-1	0.0237311
	-2.6	-1.2	0.314705			-2.5	-0.5	0.0237728
	-2.6	-1.3	0.325244			-2.5	-0.6	0.0245841
	-2.6	-0.7	0.329672			-2.5	0.6	0.0246358
	-2.6	-0.5	0.348123			-2.5	0.5	0.0307032
	-2.6	0.8	0.367479			-2.5	0.3	0.0310163
	-2.6	-1.4	0.381369			-2.5	0.8	0.0313833
	-2.6	-0.3	0.394234			-2.5	0.4	0.0383643
	-2.5	-1.5	0.251503			-2.5	0.2	0.0416577
	-2.5	0.3	0.0779849			-2.5	-1.1	0.0459298
	-2.5	1	0.0938308			-2.5	-0.2	0.0572406
	-2.5	0	0.181249			-2.5	-0.7	0.0583172
	-2.5	-0.1	0.185326			-2.5	0.9	0.0814254
	-2.5	-0.6	0.19297			-2.5	0.1	0.0847193
	-2.5	0.1	0.194653			-2.5	-0.1	0.114102
	-2.5	0.2	0.195973			-2.5	0	0.163086
	-2.5	-0.2	0.198363			-2.5	1	0.218359
	-2.5	-0.7	0.202595			-2.4	0.8	0.00944625
	-2.5	-0.3	0.21402			-2.4	-0.9	0.0117907
	-2.5	0.4	0.22766			-2.4	0.6	0.0182584
	-2.5	0.7	0.22911			-2.4	0.7	0.0219796
	-2.5	1.1	0.233003			-2.4	-0.8	0.0223689
	-2.5	0.6	0.251704			-2.4	-1	0.023225
	-2.5	-0.8	0.259078			-2.4	-0.6	0.0267983
	-2.5	-0.9	0.260416			-2.4	0.5	0.0306827
	-2.5	-1	0.272104			-2.4	0.3	0.0391188
	-2.5	-1.1	0.292178			-2.4	-0.3	0.039952
	-2.5	1.3	0.296058			-2.4	-0.7	0.0407682
	-2.5	-1.4	0.299357			-2.4	-0.5	0.0435786
	-2.5	-0.4	0.313142			-2.4	-0.4	0.0442843
	-2.5	0.8	0.323499			-2.4	0.2	0.0514731
	-2.5	1.5	0.325669			-2.4	-0.2	0.0652633
	-2.5	-1.3	0.334133			-2.4	0.4	0.0783589
	-2.5	1.2	0.337776			-2.4	0.9	0.0957059
	-2.5	0.9	0.340461			-2.4	0.1	0.0959224
	-2.5	-1.2	0.367892			-2.4	-0.1	0.153597
	-2.5	-0.5	0.376396			-2.4	0	0.156877
	-2.5	0.5	0.403223			-2.4	1	0.160866
	-2.5	1.4	0.490918			-2.3	-1	0.0236185
	-2.4	-1.5	0.519005			-2.3	0.7	0.0262109
	-2.4	-1.4	0.337179			-2.3	-0.6	0.0277206
	-2.4	0.3	0.104718			-2.3	-0.7	0.0299608
	-2.4	0.4	0.141544			-2.3	-0.5	0.0310753
	-2.4	0.1	0.154584			-2.3	0.6	0.0389842
	-2.4	-0.2	0.162827			-2.3	-0.3	0.0401281
	-2.4	-0.1	0.170672			-2.3	0.3	0.0405101
	-2.4	0.2	0.173044			-2.3	-0.9	0.0408988
	-2.4	0	0.184806			-2.3	0.5	0.0421934
	-2.4	-0.3	0.191185			-2.3	-0.2	0.0423407
	-2.4	0.7	0.192471			-2.3	0.8	0.0466848
	-2.4	1	0.224848			-2.3	-0.8	0.0477575
	-2.4	-1	0.236173			-2.3	0.4	0.0555818
	-2.4	-0.8	0.242663			-2.3	-0.4	0.0563553
	-2.4	-0.4	0.251023			-2.3	0.2	0.0598111
	-2.4	-0.7	0.259149			-2.3	0.9	0.0881238
	-2.4	-1.3	0.259312			-2.3	0.1	0.117188
	-2.4	1.1	0.264118			-2.3	0	0.140349
	-2.4	-1.2	0.267195			-2.3	1	0.143933
	-2.4	-1.1	0.305997			-2.3	-0.1	0.153042
	-2.4	0.6	0.315981			-2.2	0.8	0.0312417
	-2.4	-0.9	0.329567			-2.2	-0.6	0.0331796
	-2.4	0.8	0.335648			-2.2	0.7	0.0338695
	-2.4	0.5	0.33638			-2.2	-0.5	0.0367343
	-2.4	1.5	0.347224			-2.2	-0.7	0.046196
	-2.4	-0.6	0.35668			-2.2	-0.4	0.0469102
	-2.4	1.2	0.367971			-2.2	-0.3	0.0486196
	-2.4	-0.5	0.375396			-2.2	-0.8	0.0504279
	-2.4	0.9	0.396062			-2.2	0.2	0.0504314
	-2.4	1.3	0.414825			-2.2	-1	0.0512383
	-2.4	1.4	0.421648			-2.2	1	0.0520088
	-2.3	-1.5	0.442362			-2.2	-0.2	0.0562274
	-2.3	-1.4	0.367861			-2.2	0.3	0.0606795
	-2.3	0	0.122877			-2.2	-0.9	0.0616174
	-2.3	-0.1	0.159735			-2.2	0.4	0.0681987
	-2.3	0.7	0.161975			-2.2	0.6	0.070724
	-2.3	0.4	0.16978			-2.2	0.9	0.0746514
	-2.3	-0.2	0.17476			-2.2	0.5	0.0780639
	-2.3	0.3	0.177969			-2.2	0.1	0.113803
	-2.3	0.2	0.21881			-2.2	-0.1	0.148175
	-2.3	0.5	0.219201			-2.2	0	0.170146
	-2.3	0.1	0.219335			-2.1	0.8	0.0307043
	-2.3	-1.3	0.223842			-2.1	0.7	0.0327861
	-2.3	-0.3	0.225276			-2.1	-1	0.0405758
	-2.3	1	0.230452			-2.1	0.2	0.0456727
	-2.3	0.6	0.254004			-2.1	1	0.0527213
	-2.3	-0.9	0.254914			-2.1	-0.8	0.057271
	-2.3	-0.7	0.259234			-2.1	0.6	0.0618336
	-2.3	-0.4	0.259235			-2.1	-0.6	0.0619389
	-2.3	-0.5	0.260459			-2.1	-0.7	0.0631513
	-2.3	-1	0.277088			-2.1	-0.3	0.0639984
	-2.3	0.9	0.284438			-2.1	-0.9	0.0727373
	-2.3	-1.1	0.28593			-2.1	0.9	0.0734224
	-2.3	-1.2	0.298417			-2.1	0.5	0.0738423
	-2.3	0.8	0.306884			-2.1	-0.5	0.0744597
	-2.3	1.4	0.312643			-2.1	-0.4	0.0758218
	-2.3	1.1	0.317986			-2.1	0.3	0.0802346
	-2.3	1.2	0.31841			-2.1	-0.2	0.0803481
	-2.3	1.3	0.34266			-2.1	0.4	0.111964
	-2.3	-0.6	0.354263			-2.1	-0.1	0.137687
	-2.3	1.5	0.401958			-2.1	0.1	0.14549
	-2.3	-0.8	0.416477			-2.1	0	0.165067
	-2.2	-1.5	0.520461			-2	0.2	0.0432645
	-2.2	-1.4	0.387321			-2	-1	0.0474361
	-2.2	-0.1	0.0959333			-2	0.8	0.0616269
	-2.2	0	0.115497			-2	-0.7	0.0707064
	-2.2	0.5	0.14179			-2	0.7	0.0727692
	-2.2	-0.9	0.145438			-2	0.6	0.0778678
	-2.2	0.4	0.152667			-2	0.3	0.0794477
	-2.2	0.6	0.169902			-2	-0.2	0.0806831
	-2.2	-0.6	0.179051			-2	-0.8	0.08285
	-2.2	0.3	0.185527			-2	-0.9	0.0866679
	-2.2	0.1	0.18721			-2	0.5	0.0889959
	-2.2	-0.5	0.189313			-2	-0.6	0.090689
	-2.2	1	0.191081			-2	0.4	0.0936797
	-2.2	-0.2	0.192889			-2	-0.3	0.0965959
	-2.2	-1	0.195741			-2	-0.4	0.098026
	-2.2	-0.4	0.198477			-2	-0.5	0.112667
	-2.2	-0.8	0.203059			-2	0.9	0.113097
	-2.2	0.9	0.206713			-2	0.1	0.128193
	-2.2	0.2	0.225839			-2	-0.1	0.134979
	-2.2	0.7	0.237823			-2	0	0.176708
	-2.2	-0.3	0.246795			-2	1	0.236354
	-2.2	-0.7	0.25316			-1.9	-0.9	0.0600791
	-2.2	-1.3	0.253305			-1.9	0.2	0.0646884
	-2.2	-1.2	0.269101			-1.9	-0.8	0.0801376
	-2.2	1.1	0.269501			-1.9	-0.2	0.0834061
	-2.2	-1.1	0.273819			-1.9	0.8	0.0847067
	-2.2	1.2	0.291698			-1.9	-1	0.0917529
	-2.2	0.8	0.306342			-1.9	0.7	0.0925126
	-2.2	1.3	0.339783			-1.9	0.5	0.0950254
	-2.2	1.4	0.398684			-1.9	-0.7	0.103762
	-2.2	1.5	0.525579			-1.9	0.6	0.1065
	-2.1	-1.5	0.488957			-1.9	-0.5	0.10943
	-2.1	-1.4	0.394389			-1.9	-0.6	0.110573
	-2.1	0.5	0.0799355			-1.9	0.4	0.116658
	-2.1	-0.9	0.0802368			-1.9	-0.3	0.116894
	-2.1	-0.1	0.101401			-1.9	0.3	0.120672
	-2.1	0.3	0.107131			-1.9	0.9	0.123876
	-2.1	0.4	0.122058			-1.9	0.1	0.123953
	-2.1	0.6	0.126233			-1.9	-0.1	0.130037
	-2.1	0	0.129448			-1.9	0	0.134416
	-2.1	0.2	0.129728			-1.9	-0.4	0.137564
	-2.1	0.9	0.137062			-1.9	1	0.273442
	-2.1	-0.5	0.137711			-1.8	-1	0.0636938
	-2.1	0.1	0.153839			-1.8	-0.9	0.0859951
	-2.1	-0.2	0.155377			-1.8	-0.8	0.102186
	-2.1	1	0.155966			-1.8	-0.2	0.10663
	-2.1	-0.6	0.156635			-1.8	-1.1	0.10889
	-2.1	-0.3	0.161651			-1.8	-0.3	0.111654
	-2.1	-0.8	0.170227			-1.8	0	0.115925
	-2.1	-0.4	0.170249			-1.8	-0.1	0.123214
	-2.1	-1.1	0.170545			-1.8	-0.7	0.12863
	-2.1	0.8	0.192142			-1.8	0.2	0.136526
	-2.1	-1	0.193093			-1.8	0.6	0.142469
	-2.1	1.2	0.234368			-1.8	0.3	0.143979
	-2.1	-0.7	0.245389			-1.8	-0.5	0.145368
	-2.1	-1.2	0.255857			-1.8	0.8	0.148565
	-2.1	1.1	0.260441			-1.8	0.1	0.148687
	-2.1	-1.3	0.300235			-1.8	0.5	0.151855
	-2.1	0.7	0.330122			-1.8	-0.6	0.15789
	-2.1	1.3	0.357882			-1.8	0.7	0.161375
	-2.1	1.4	0.488405			-1.8	-0.4	0.181497
	-2.1	1.5	0.586908			-1.8	0.4	0.200402
	-2	-1.5	0.417465			-1.8	1	0.201115
	-2	-1.4	0.284334			-1.8	0.9	0.218781
	-2	-0.9	0.0608606			-1.7	-0.2	0.0798438
	-2	-0.8	0.110675			-1.7	-0.9	0.0972858
	-2	0	0.116782			-1.7	-0.8	0.105879
	-2	-0.1	0.117833			-1.7	0.1	0.132501
	-2	0.4	0.119784			-1.7	-1	0.13294
	-2	0.2	0.124744			-1.7	-0.1	0.139948
	-2	-0.6	0.126386			-1.7	0.2	0.144567
	-2	0.5	0.129726			-1.7	0	0.147741
	-2	-0.5	0.13172			-1.7	0.3	0.160659
	-2	0.3	0.132015			-1.7	0.7	0.161707
	-2	-0.4	0.145738			-1.7	0.8	0.163644
	-2	-0.3	0.147635			-1.7	-0.3	0.182136
	-2	0.7	0.165254			-1.7	-0.7	0.182462
	-2	0.8	0.171071			-1.7	0.5	0.184933
	-2	-0.2	0.180875			-1.7	-0.4	0.186607
	-2	0.1	0.19207			-1.7	0.6	0.188957
	-2	-1.2	0.20041			-1.7	0.9	0.191798
	-2	-1	0.207694			-1.7	-0.6	0.201748
	-2	0.9	0.210722			-1.7	-0.5	0.211604
	-2	1	0.215001			-1.7	0.4	0.221863
	-2	-0.7	0.231849			-1.7	1	0.284975
	-2	-1.1	0.244652			-1.6	-0.2	0.109424
	-2	0.6	0.308258			-1.6	-0.1	0.113186
	-2	1.2	0.31702			-1.6	0.8	0.118631
	-2	-1.3	0.323156			-1.6	0.1	0.13271
	-2	1.1	0.326931			-1.6	0.2	0.132796
	-2	1.3	0.415684			-1.6	0	0.141842
	-2	1.5	0.504584			-1.6	-0.9	0.160499
	-2	1.4	0.530337			-1.6	-0.3	0.166034
	-1.9	-1.5	0.329864			-1.6	-0.8	0.176139
	-1.9	-1.4	0.268754			-1.6	0.7	0.19702
	-1.9	-0.9	0.0427712			-1.6	0.3	0.197826
	-1.9	-0.5	0.0815289			-1.6	-1	0.202693
	-1.9	-0.6	0.0830344			-1.6	-0.5	0.218246
	-1.9	0.3	0.0932996			-1.6	-0.4	0.220008
	-1.9	-0.8	0.100627			-1.6	-0.7	0.223805
	-1.9	0.2	0.119327			-1.6	0.5	0.239328
	-1.9	0.4	0.14138			-1.6	0.6	0.24681
	-1.9	-0.3	0.151033			-1.6	0.9	0.249879
	-1.9	0	0.153743			-1.6	-0.6	0.260102
	-1.9	-0.4	0.155258			-1.6	0.4	0.270671
	-1.9	-0.1	0.158437			-1.5	-0.2	0.104762
	-1.9	0.1	0.166527			-1.5	0.1	0.124534
	-1.9	0.7	0.169242			-1.5	-0.1	0.125388
	-1.9	-1	0.176773			-1.5	-1	0.12791
	-1.9	-0.2	0.178604			-1.5	-0.9	0.138674
	-1.9	-0.7	0.179655			-1.5	0	0.141745
	-1.9	0.5	0.17977			-1.5	0.2	0.162992
	-1.9	0.9	0.197092			-1.5	0.8	0.16561
	-1.9	1	0.216639			-1.5	0.7	0.188493
	-1.9	-1.2	0.224733			-1.5	0.9	0.211424
	-1.9	0.8	0.240985			-1.5	-0.3	0.212288
	-1.9	-1.1	0.24241			-1.5	-0.8	0.212446
	-1.9	-1.3	0.267335			-1.5	1	0.236515
	-1.9	0.6	0.279471			-1.5	0.6	0.239078
	-1.9	1.2	0.281183			-1.5	0.3	0.244577
	-1.9	1.1	0.281805			-1.5	-0.5	0.272339
	-1.9	1.3	0.436448			-1.5	-0.6	0.280558
	-1.9	1.4	0.44328			-1.5	-0.7	0.290826
	-1.9	1.5	0.5087			-1.5	-0.4	0.295267
	-1.8	-1.5	0.327683			-1.5	0.5	0.309304
	-1.8	-1.4	0.376885			-1.5	0.4	0.341779
	-1.8	-0.6	0.0628379			-1.4	-0.1	0.115956
	-1.8	-1	0.0711802			-1.4	-0.2	0.116831
	-1.8	0.3	0.097635			-1.4	0	0.118487
	-1.8	0.6	0.098756			-1.4	0.1	0.153031
	-1.8	-0.7	0.106641			-1.4	0.9	0.177769
	-1.8	-1.1	0.112909			-1.4	-0.9	0.181679
	-1.8	-0.9	0.11326			-1.4	1	0.182616
	-1.8	0.2	0.114667			-1.4	-1	0.19138
	-1.8	0	0.116018			-1.4	-0.3	0.205988
	-1.8	-0.5	0.124716			-1.4	0.7	0.214405
	-1.8	0.1	0.142327			-1.4	0.8	0.224656
	-1.8	0.4	0.151008			-1.4	0.2	0.240675
	-1.8	1	0.152626			-1.4	-0.8	0.252172
	-1.8	-0.2	0.153252			-1.4	0.6	0.255141
	-1.8	-0.1	0.155212			-1.4	-0.7	0.318335
	-1.8	-0.3	0.171994			-1.4	-0.4	0.325274
	-1.8	-0.4	0.172271			-1.4	-0.6	0.345685
	-1.8	-1.2	0.178454			-1.4	0.5	0.363232
	-1.8	-0.8	0.199			-1.4	-0.5	0.368559
	-1.8	0.9	0.206696			-1.4	0.3	0.371682
	-1.8	0.7	0.238377			-1.4	0.4	0.419984
	-1.8	1.1	0.244764			-1.3	-0.1	0.164079
	-1.8	0.5	0.271347			-1.3	0	0.173375
	-1.8	0.8	0.28403			-1.3	-0.2	0.189472
	-1.8	-1.3	0.305931			-1.3	-1	0.20308
	-1.8	1.2	0.312588			-1.3	0.1	0.208225
	-1.8	1.5	0.34944			-1.3	-0.9	0.229565
	-1.8	1.3	0.386286			-1.3	-0.8	0.247962
	-1.8	1.4	0.412707			-1.3	0.7	0.255222
	-1.7	-1.5	0.284024			-1.3	0.9	0.265074
	-1.7	-1.4	0.333729			-1.3	-0.3	0.269042
	-1.7	-1	0.063783			-1.3	0.8	0.269285
	-1.7	0.6	0.0775252			-1.3	0.2	0.287308
	-1.7	-0.5	0.0852953			-1.3	-0.7	0.327958
	-1.7	0	0.103052			-1.3	0.6	0.337482
	-1.7	0.4	0.104574			-1.3	-0.6	0.368305
	-1.7	-1.1	0.10513			-1.3	0.3	0.383338
	-1.7	-0.7	0.109638			-1.3	-0.4	0.391484
	-1.7	-0.1	0.113157			-1.3	0.5	0.39803
	-1.7	0.3	0.121769			-1.3	-0.5	0.448892
	-1.7	0.5	0.122976			-1.3	0.4	0.459765
	-1.7	0.1	0.124597			-1.3	1	0.484404
	-1.7	0.2	0.125433			-1.2	-1	0.196002
	-1.7	-0.2	0.139867			-1.2	-0.9	0.236049
	-1.7	-0.8	0.141963			-1.2	0	0.238033
	-1.7	-0.6	0.144144			-1.2	-0.1	0.238846
	-1.7	1	0.14449			-1.2	-0.2	0.264059
	-1.7	-0.3	0.168742			-1.2	0.7	0.265451
	-1.7	0.8	0.172042			-1.2	-0.8	0.266465
	-1.7	-0.4	0.175365			-1.2	0.1	0.289051
	-1.7	0.7	0.179589			-1.2	0.8	0.29894
	-1.7	-1.2	0.185178			-1.2	0.9	0.30134
	-1.7	0.9	0.186899			-1.2	0.6	0.354243
	-1.7	-1.3	0.220252			-1.2	0.2	0.35865
	-1.7	-0.9	0.244936			-1.2	1	0.359294
	-1.7	1.2	0.273493			-1.2	-0.7	0.381663
	-1.7	1.3	0.286196			-1.2	-0.3	0.40064
	-1.7	1.4	0.290527			-1.2	0.3	0.419743
	-1.7	1.1	0.304664			-1.2	-0.6	0.448101
	-1.7	1.5	0.347493			-1.2	-1.1	0.479822
	-1.6	-1.5	0.182145			-1.2	0.5	0.483492
	-1.6	-1.4	0.338897			-1.2	-0.4	0.485366
	-1.6	0.6	0.0353277			-1.2	0.4	0.501847
	-1.6	-0.6	0.0393957			-1.2	-0.5	0.502889
	-1.6	-0.8	0.0663878			-1.1	-1.1	0.134534
	-1.6	0.5	0.0676526			-1.1	-1	0.202778
	-1.6	-0.4	0.0789485			-1.1	-0.9	0.232923
	-1.6	-0.5	0.080951			-1.1	-0.1	0.249793
	-1.6	-0.7	0.0818151			-1.1	0.8	0.327146
	-1.6	-1	0.100934			-1.1	-0.8	0.333569
	-1.6	0.3	0.10919			-1.1	0.7	0.337086
	-1.6	-0.1	0.125074			-1.1	0	0.343819
	-1.6	0.4	0.12619			-1.1	0.6	0.360888
	-1.6	-1.1	0.127878			-1.1	-0.2	0.375093
	-1.6	-0.3	0.127913			-1.1	1	0.386173
	-1.6	0.2	0.133003			-1.1	0.1	0.390211
	-1.6	0.1	0.137247			-1.1	0.9	0.412727
	-1.6	0.7	0.137428			-1.1	0.2	0.45234
	-1.6	-0.2	0.142402			-1.1	-0.7	0.47918
	-1.6	0	0.149743			-1.1	-0.6	0.485662
	-1.6	1	0.176446			-1.1	-0.3	0.498524
	-1.6	0.8	0.183222			-1.1	0.3	0.506156
	-1.6	-0.9	0.184054			-1.1	0.5	0.510079
	-1.6	-1.2	0.239677			-1.1	0.4	0.532433
	-1.6	0.9	0.253947			-1.1	-0.5	0.564577
	-1.6	1.3	0.268664			-1.1	-0.4	0.575247
	-1.6	-1.3	0.27455			-1	-1	0.184821
	-1.6	1.1	0.276794			-1	-1.2	0.202418
	-1.6	1.4	0.297356			-1	-0.9	0.26953
	-1.6	1.2	0.321457			-1	-0.8	0.345177
	-1.6	1.5	0.414144			-1	-0.1	0.349388
	-1.5	-1.5	0.203843			-1	1	0.36561
	-1.5	-1.4	0.211793			-1	0.7	0.3695
	-1.5	0.5	0.0317132			-1	0.9	0.379056
	-1.5	0.6	0.0324554			-1	0.6	0.389745
	-1.5	0.7	0.0327881			-1	0.8	0.39364
	-1.5	-0.7	0.0341144			-1	-0.2	0.432318
	-1.5	-0.6	0.0353889			-1	0	0.433904
	-1.5	-0.8	0.0611832			-1	-0.7	0.434752
	-1.5	-1	0.0714538			-1	0.1	0.448762
	-1.5	0.8	0.0815957			-1	-0.6	0.50764
	-1.5	0.3	0.0825969			-1	0.5	0.512439
	-1.5	0.4	0.0870685			-1	0.2	0.523467
	-1.5	-0.5	0.0942944			-1	-0.3	0.558449
	-1.5	-0.4	0.0965541			-1	0.3	0.576379
	-1.5	0.2	0.0969825			-1	-0.5	0.609623
	-1.5	0.1	0.111041			-1	0.4	0.611042
	-1.5	-1.1	0.116513			-1	-0.4	0.613571
	-1.5	-0.1	0.123632			-0.9	-1.2	0.0340439
	-1.5	-0.9	0.145089			-0.9	-1.3	0.074578
	-1.5	-0.3	0.145102			-0.9	-1.1	0.126335
	-1.5	-0.2	0.151662			-0.9	-1	0.22733
	-1.5	0	0.159392			-0.9	-0.9	0.296986
	-1.5	0.9	0.186132			-0.9	1	0.315171
	-1.5	1	0.201901			-0.9	-0.8	0.33323
	-1.5	-1.2	0.24151			-0.9	0.8	0.346215
	-1.5	1.1	0.262931			-0.9	0.9	0.34903
	-1.5	-1.3	0.270193			-0.9	0.7	0.435742
	-1.5	1.2	0.305507			-0.9	0.6	0.449708
	-1.5	1.4	0.374056			-0.9	-0.7	0.47141
	-1.5	1.3	0.395414			-0.9	-0.1	0.480512
	-1.4	-1.5	0.334456			-0.9	0.1	0.511151
	-1.4	-1.4	0.195854			-0.9	0	0.538484
	-1.4	0.7	0.0302256			-0.9	0.5	0.569904
	-1.4	-0.6	0.0361424			-0.9	-0.2	0.575989
	-1.4	-0.7	0.0362866			-0.9	-0.6	0.595077
	-1.4	0.6	0.0408197			-0.9	0.2	0.59818
	-1.4	0.4	0.0501201			-0.9	-0.3	0.624486
	-1.4	0.5	0.0593133			-0.9	-0.5	0.638004
	-1.4	-0.9	0.071461			-0.9	0.4	0.644445
	-1.4	-0.8	0.072997			-0.9	0.3	0.647267
	-1.4	-0.5	0.0849804			-0.9	-0.4	0.669105
	-1.4	0.2	0.0979622			-0.8	1	0.119933
	-1.4	0.8	0.102454			-0.8	-1.1	0.160873
	-1.4	0.3	0.10436			-0.8	-1.2	0.18414
	-1.4	-0.4	0.109414			-0.8	-1	0.277117
	-1.4	0.1	0.120834			-0.8	-0.9	0.302328
	-1.4	-0.3	0.125299			-0.8	-0.8	0.331539
	-1.4	-1	0.134129			-0.8	0.9	0.379139
	-1.4	1	0.135706			-0.8	0.8	0.404164
	-1.4	-0.2	0.146821			-0.8	0.7	0.462056
	-1.4	-0.1	0.157429			-0.8	0.6	0.470067
	-1.4	0.9	0.158228			-0.8	-0.7	0.493933
	-1.4	0	0.179142			-0.8	0.5	0.567853
	-1.4	-1.3	0.180427			-0.8	-0.1	0.612164
	-1.4	-1.2	0.220902			-0.8	-0.6	0.615648
	-1.4	-1.1	0.249247			-0.8	0	0.635749
	-1.4	1.1	0.251181			-0.8	0.1	0.63722
	-1.4	1.2	0.288604			-0.8	0.4	0.652477
	-1.4	1.4	0.344928			-0.8	0.2	0.653845
	-1.4	1.3	0.351108			-0.8	-0.2	0.657657
	-1.4	1.5	0.373478			-0.8	-0.5	0.674743
	-1.3	-1.6	0.144469			-0.8	0.3	0.687231
	-1.3	-1.5	0.311019			-0.8	-0.4	0.697741
	-1.3	-1.4	0.284627			-0.8	-0.3	0.722394
	-1.3	0.7	0.0141801			-0.7	1	0.141975
	-1.3	0.5	0.0472516			-0.7	-1.2	0.17122
	-1.3	-0.8	0.0549882			-0.7	-1	0.208123
	-1.3	-0.7	0.0624928			-0.7	-1.1	0.231917
	-1.3	0.6	0.0653195			-0.7	0.9	0.283457
	-1.3	0.8	0.0662525			-0.7	-0.9	0.338471
	-1.3	-0.9	0.10133			-0.7	0.8	0.379528
	-1.3	-0.4	0.113115			-0.7	-0.8	0.390605
	-1.3	0.4	0.129032			-0.7	0.7	0.433661
	-1.3	0.2	0.131681			-0.7	0.6	0.440516
	-1.3	1	0.133366			-0.7	-0.7	0.529985
	-1.3	0.3	0.136535			-0.7	0.5	0.535409
	-1.3	-0.3	0.136784			-0.7	-0.5	0.621959
	-1.3	-0.2	0.139232			-0.7	-0.6	0.629628
	-1.3	-0.6	0.145136			-0.7	0.4	0.64432
	-1.3	-0.5	0.155365			-0.7	-0.4	0.659716
	-1.3	0.1	0.163177			-0.7	-0.1	0.681116
	-1.3	0	0.16726			-0.7	0	0.682344
	-1.3	1.1	0.175779			-0.7	-0.2	0.684615
	-1.3	-0.1	0.186549			-0.7	0.3	0.685996
	-1.3	1.5	0.188853			-0.7	-0.3	0.707901
	-1.3	-1.1	0.1992			-0.7	0.1	0.711136
	-1.3	0.9	0.23531			-0.7	0.2	0.715733
	-1.3	-1.3	0.235572			-0.6	-1	0.0982818
	-1.3	-1.2	0.249541			-0.6	0.9	0.141707
	-1.3	-1	0.255391			-0.6	-1.1	0.191373
	-1.3	1.2	0.256007			-0.6	-0.9	0.256818
	-1.3	1.3	0.369836			-0.6	-0.8	0.323225
	-1.3	1.4	0.390089			-0.6	0.7	0.442766
	-1.2	-1.5	0.367109			-0.6	0.6	0.447755
	-1.2	-1.4	0.308633			-0.6	0.8	0.451097
	-1.2	0.7	0.0123379			-0.6	-0.7	0.468992
	-1.2	0.5	0.0424232			-0.6	0.5	0.587892
	-1.2	0.8	0.0493114			-0.6	-0.6	0.590467
	-1.2	-0.7	0.05239			-0.6	-0.5	0.650335
	-1.2	0.6	0.0605378			-0.6	-0.4	0.669252
	-1.2	-0.8	0.0667256			-0.6	0.4	0.686717
	-1.2	-0.6	0.0675395			-0.6	-0.2	0.697849
	-1.2	0.4	0.0902863			-0.6	-0.3	0.699008
	-1.2	-0.4	0.124361			-0.6	0.3	0.699922
	-1.2	-0.9	0.126203			-0.6	-0.1	0.714608
	-1.2	1	0.130404			-0.6	0.1	0.728373
	-1.2	-0.5	0.131762			-0.6	0.2	0.730273
	-1.2	1.1	0.145341			-0.6	0	0.752505
	-1.2	0.3	0.148385			-0.5	-1	0.172865
	-1.2	-0.2	0.159085			-0.5	-1.1	0.223745
	-1.2	-0.3	0.159129			-0.5	-0.9	0.228236
	-1.2	-1.1	0.162315			-0.5	-0.8	0.311241
	-1.2	-0.1	0.164776			-0.5	0.7	0.38215
	-1.2	-1	0.179035			-0.5	0.8	0.405743
	-1.2	0.2	0.182158			-0.5	-0.7	0.464156
	-1.2	0.9	0.197617			-0.5	0.6	0.497348
	-1.2	0	0.198453			-0.5	-0.6	0.57385
	-1.2	0.1	0.210487			-0.5	0.5	0.611285
	-1.2	1.2	0.214264			-0.5	0.4	0.6302
	-1.2	-1.3	0.22557			-0.5	-0.5	0.632576
	-1.2	1.4	0.240342			-0.5	-0.4	0.661366
	-1.2	1.5	0.256382			-0.5	-0.3	0.680999
	-1.2	1.3	0.306685			-0.5	0.3	0.68753
	-1.2	-1.2	0.347439			-0.5	-0.1	0.701159
	-1.1	-1.5	0.389641			-0.5	0.2	0.71715
	-1.1	-1.4	0.283934			-0.5	0.1	0.729142
	-1.1	0.7	0.0338143			-0.5	-0.2	0.73423
	-1.1	0.5	0.0479527			-0.5	0	0.735506
	-1.1	-0.8	0.059717			-0.4	0.8	0.122556
	-1.1	0.6	0.0682907			-0.4	-1	0.13692
	-1.1	0.4	0.0773309			-0.4	-0.9	0.171415
	-1.1	-0.6	0.0787132			-0.4	-0.8	0.207659
	-1.1	-0.7	0.0811218			-0.4	0.6	0.353709
	-1.1	0.8	0.091714			-0.4	-0.7	0.400332
	-1.1	1.5	0.111303			-0.4	0.7	0.418933
	-1.1	1.1	0.116632			-0.4	-0.6	0.510861
	-1.1	-0.5	0.127859			-0.4	0.5	0.52462
	-1.1	1	0.141272			-0.4	0.4	0.621817
	-1.1	-0.4	0.152321			-0.4	-0.5	0.634184
	-1.1	1.2	0.158655			-0.4	0.3	0.666586
	-1.1	1.3	0.161547			-0.4	-0.1	0.684946
	-1.1	-0.9	0.166529			-0.4	-0.3	0.688772
	-1.1	-1	0.169239			-0.4	-0.4	0.690925
	-1.1	1.4	0.18018			-0.4	0.2	0.692846
	-1.1	-1.1	0.185705			-0.4	0	0.699563
	-1.1	-0.1	0.188869			-0.4	-0.2	0.701052
	-1.1	-0.2	0.198626			-0.4	0.1	0.724784
	-1.1	0.3	0.210463			-0.3	-0.9	0.159751
	-1.1	-1.3	0.218324			-0.3	-0.8	0.26124
	-1.1	-0.3	0.219896			-0.3	0.7	0.294696
	-1.1	-1.2	0.222495			-0.3	-0.7	0.379385
	-1.1	0.1	0.239001			-0.3	0.5	0.407444
	-1.1	0	0.247928			-0.3	0.6	0.41834
	-1.1	0.9	0.250909			-0.3	-0.6	0.486552
	-1.1	0.2	0.27464			-0.3	0.4	0.489694
	-1	-1.5	0.313963			-0.3	-0.5	0.586782
	-1	-1.4	0.247257			-0.3	-0.4	0.593029
	-1	-0.6	0.103769			-0.3	0.3	0.595775
	-1	0.5	0.10494			-0.3	0.2	0.621201
	-1	-0.7	0.131751			-0.3	0	0.659845
	-1	1	0.138142			-0.3	-0.1	0.662485
	-1	1.5	0.143141			-0.3	-0.2	0.665292
	-1	1.4	0.15155			-0.3	-0.3	0.667752
	-1	0.6	0.156094			-0.3	0.1	0.686978
	-1	0.7	0.156986			-0.2	0.8	0.0491386
	-1	0.4	0.159365			-0.2	-0.8	0.0677166
	-1	-0.5	0.160514			-0.2	0.7	0.122705
	-1	-0.8	0.176286			-0.2	-0.7	0.215447
	-1	0.8	0.1845			-0.2	-0.9	0.22342
	-1	-1.3	0.2064			-0.2	0.6	0.240072
	-1	1.1	0.211134			-0.2	-0.6	0.41561
	-1	0.3	0.224963			-0.2	0.4	0.43468
	-1	-1.1	0.227691			-0.2	0.5	0.452154
	-1	-0.4	0.249642			-0.2	-0.5	0.505762
	-1	0.9	0.257518			-0.2	-0.4	0.51788
	-1	-0.9	0.259756			-0.2	0.3	0.53728
	-1	1.3	0.260781			-0.2	0.2	0.563527
	-1	-0.2	0.281266			-0.2	-0.3	0.57693
	-1	-0.1	0.28169			-0.2	-0.2	0.594767
	-1	1.2	0.282196			-0.2	0.1	0.624865
	-1	-1.2	0.282454			-0.2	0	0.640921
	-1	-0.3	0.298437			-0.2	-0.1	0.683548
	-1	-1	0.303463			-0.1	-0.7	0.0744282
	-1	0	0.305334			-0.1	-0.8	0.120506
	-1	0.1	0.326056			-0.1	-0.9	0.167287
	-1	0.2	0.344938			-0.1	0.5	0.259555
	-0.9	-1.5	0.322086			-0.1	-0.6	0.270681
	-0.9	-1.4	0.211798			-0.1	0.4	0.332014
	-0.9	1.4	0.123432			-0.1	-0.5	0.378069
	-0.9	1.3	0.189928			-0.1	-0.4	0.459634
	-0.9	-0.7	0.190699			-0.1	0.2	0.495965
	-0.9	-0.6	0.200974			-0.1	0.3	0.496429
	-0.9	-0.5	0.207137			-0.1	-0.3	0.496453
	-0.9	0.4	0.225208			-0.1	0.1	0.509011
	-0.9	1.2	0.234636			-0.1	-0.1	0.529152
	-0.9	1.1	0.237915			-0.1	-0.2	0.536771
	-0.9	-0.8	0.250364			-0.1	0	0.59407
	-0.9	0.5	0.258503			0	-0.6	0.10438
	-0.9	1	0.263653			0	-0.7	0.121982
	-0.9	-1.3	0.283152			0	-0.8	0.133964
	-0.9	-1	0.286462			0	0.6	0.209744
	-0.9	-1.2	0.290151			0	0.4	0.226783
	-0.9	0.8	0.293516			0	0.5	0.23768
	-0.9	0.6	0.302186			0	0.3	0.238142
	-0.9	-1.1	0.306278			0	-0.5	0.260259
	-0.9	-0.4	0.315233			0	-0.9	0.329623
	-0.9	0.7	0.323635			0	0.2	0.369367
	-0.9	0.3	0.330705			0	-0.4	0.376647
	-0.9	0.9	0.333278			0	-0.3	0.398505
	-0.9	-0.3	0.366068			0	-0.2	0.402307
	-0.9	-0.9	0.383778			0	0.1	0.411464
	-0.9	-0.2	0.402546			0	0	0.414761
	-0.9	0	0.424571			0	-0.1	0.46253
	-0.9	-0.1	0.432028			0.1	-0.7	0.0212143
	-0.9	0.1	0.440159			0.1	-0.6	0.0745325
	-0.9	0.2	0.47738			0.1	0.4	0.13329
	-0.8	-1.4	0.198448			0.1	-0.8	0.135059
	-0.8	1.2	0.190057			0.1	-0.1	0.143643
	-0.8	1.4	0.210859			0.1	0.2	0.158306
	-0.8	1.3	0.216557			0.1	0.3	0.160103
	-0.8	-1.1	0.218508			0.1	-0.5	0.167199
	-0.8	1	0.223015			0.1	-0.4	0.219684
	-0.8	0.5	0.233682			0.1	0	0.248205
	-0.8	-0.6	0.244237			0.1	-0.3	0.294015
	-0.8	1.1	0.25897			0.1	-0.2	0.330107
	-0.8	-0.5	0.260211			0.1	0.1	0.388179
	-0.8	-1.3	0.264273			0.2	-0.3	0.0954876
	-0.8	-1	0.267733			0.2	0	0.149715
	-0.8	-0.7	0.269585			0.2	0.3	0.150082
	-0.8	-1.2	0.271034			0.2	-0.4	0.181723
	-0.8	0.9	0.283779			0.2	-0.2	0.244802
	-0.8	0.4	0.302678			0.2	0.1	0.303258
	-0.8	0.6	0.305804			0.2	0.2	0.31108
	-0.8	-0.8	0.311545
	-0.8	0.8	0.350696
	-0.8	0.7	0.35851
	-0.8	-0.4	0.358559
	-0.8	-0.9	0.416326
	-0.8	-0.3	0.438744
	-0.8	0.3	0.43951
	-0.8	0.2	0.50382
	-0.8	0	0.519959
	-0.8	-0.2	0.525279
	-0.8	-0.1	0.525707
	-0.8	0.1	0.556662
	-0.7	-1.4	0.229688
	-0.7	1.2	0.152804
	-0.7	-1.3	0.182577
	-0.7	1	0.186967
	-0.7	-1.2	0.195895
	-0.7	-1.1	0.214113
	-0.7	1.1	0.22146
	-0.7	-1	0.243378
	-0.7	0.8	0.261292
	-0.7	0.5	0.263054
	-0.7	-0.6	0.279965
	-0.7	0.9	0.280266
	-0.7	1.3	0.293179
	-0.7	-0.7	0.300241
	-0.7	-0.5	0.308797
	-0.7	0.6	0.337885
	-0.7	0.7	0.341397
	-0.7	-0.8	0.342823
	-0.7	0.4	0.356713
	-0.7	-0.9	0.396008
	-0.7	-0.4	0.474406
	-0.7	0.3	0.490607
	-0.7	-0.3	0.503416
	-0.7	0	0.549999
	-0.7	0.2	0.557225
	-0.7	0.1	0.569775
	-0.7	-0.2	0.569854
	-0.7	-0.1	0.57383
	-0.6	-1.4	0.205497
	-0.6	1	0.147303
	-0.6	-1.1	0.16241
	-0.6	1.1	0.173166
	-0.6	-1.3	0.181907
	-0.6	0.8	0.188519
	-0.6	-1.2	0.200147
	-0.6	0.9	0.211463
	-0.6	-1	0.217653
	-0.6	1.2	0.224501
	-0.6	0.5	0.242387
	-0.6	-0.7	0.272291
	-0.6	-0.6	0.282301
	-0.6	0.6	0.291862
	-0.6	-0.9	0.302829
	-0.6	1.3	0.320279
	-0.6	-0.8	0.323146
	-0.6	0.7	0.326965
	-0.6	0.4	0.371826
	-0.6	-0.5	0.463407
	-0.6	0.3	0.504625
	-0.6	-0.4	0.52922
	-0.6	-0.3	0.562848
	-0.6	-0.1	0.603795
	-0.6	0.1	0.604194
	-0.6	-0.2	0.60558
	-0.6	0	0.606165
	-0.6	0.2	0.615487
	-0.5	-1.4	0.148204
	-0.5	-1	0.124367
	-0.5	1	0.168201
	-0.5	0.9	0.185025
	-0.5	-1.1	0.201008
	-0.5	0.8	0.212498
	-0.5	-1.3	0.237667
	-0.5	1.1	0.242074
	-0.5	-1.2	0.242648
	-0.5	-0.9	0.267789
	-0.5	0.6	0.274646
	-0.5	0.5	0.280057
	-0.5	-0.8	0.339488
	-0.5	0.7	0.34026
	-0.5	-0.7	0.352635
	-0.5	1.2	0.35288
	-0.5	-0.6	0.356511
	-0.5	-0.5	0.443196
	-0.5	0.4	0.489042
	-0.5	0.3	0.490536
	-0.5	-0.4	0.529466
	-0.5	0.2	0.540257
	-0.5	-0.1	0.598292
	-0.5	-0.3	0.605649
	-0.5	-0.2	0.61082
	-0.5	0.1	0.612867
	-0.5	0	0.665243
	-0.4	0.9	0.0809314
	-0.4	-0.9	0.172532
	-0.4	0.8	0.187043
	-0.4	-1	0.198356
	-0.4	-1.3	0.218068
	-0.4	0.7	0.223429
	-0.4	1	0.24213
	-0.4	-1.1	0.242586
	-0.4	-1.2	0.253392
	-0.4	0.5	0.270397
	-0.4	-0.8	0.296686
	-0.4	1.1	0.297248
	-0.4	0.6	0.308584
	-0.4	-0.6	0.322374
	-0.4	-0.5	0.37175
	-0.4	-0.7	0.399894
	-0.4	0.4	0.442463
	-0.4	0.3	0.491591
	-0.4	-0.4	0.514043
	-0.4	-0.3	0.5175
	-0.4	0.2	0.529801
	-0.4	0.1	0.592633
	-0.4	-0.2	0.610241
	-0.4	-0.1	0.617938
	-0.4	0	0.624868
	-0.3	1	0.126261
	-0.3	0.9	0.136591
	-0.3	-0.9	0.162583
	-0.3	0.8	0.188888
	-0.3	0.5	0.193083
	-0.3	0.7	0.207609
	-0.3	-0.8	0.21567
	-0.3	-1	0.217562
	-0.3	-1.1	0.231208
	-0.3	0.6	0.254108
	-0.3	1.1	0.306151
	-0.3	-0.5	0.308364
	-0.3	0.4	0.318008
	-0.3	-1.2	0.319487
	-0.3	-0.4	0.35576
	-0.3	0.3	0.380962
	-0.3	-0.6	0.390515
	-0.3	0.2	0.41603
	-0.3	-0.7	0.441595
	-0.3	-0.3	0.456074
	-0.3	0.1	0.510035
	-0.3	-0.2	0.559847
	-0.3	0	0.562679
	-0.3	-0.1	0.56391
	-0.2	-1	0.15769
	-0.2	0.8	0.159291
	-0.2	0.7	0.160538
	-0.2	0.9	0.16107
	-0.2	-0.9	0.181411
	-0.2	1	0.200013
	-0.2	0.5	0.240781
	-0.2	1.1	0.240967
	-0.2	-0.8	0.242718
	-0.2	0.4	0.26769
	-0.2	-0.4	0.297217
	-0.2	-0.5	0.307904
	-0.2	0.6	0.311101
	-0.2	-1.1	0.339661
	-0.2	-1.2	0.34649
	-0.2	0.3	0.352812
	-0.2	0.2	0.383914
	-0.2	-0.6	0.388302
	-0.2	-0.7	0.390142
	-0.2	-0.3	0.426271
	-0.2	0.1	0.44773
	-0.2	-0.2	0.454017
	-0.2	0	0.482873
	-0.2	-0.1	0.510392
	-0.1	1	0.174967
	-0.1	0.7	0.213686
	-0.1	0.6	0.215828
	-0.1	0.8	0.235563
	-0.1	0.5	0.264268
	-0.1	-0.4	0.274605
	-0.1	-0.6	0.288543
	-0.1	-0.3	0.297024
	-0.1	-0.9	0.298529
	-0.1	-0.8	0.305127
	-0.1	-1	0.306166
	-0.1	-1.1	0.309807
	-0.1	0.9	0.312829
	-0.1	0.4	0.319059
	-0.1	0.3	0.329612
	-0.1	-0.5	0.331168
	-0.1	-0.7	0.336301
	-0.1	0.2	0.336444
	-0.1	0.1	0.345116
	-0.1	0	0.355096
	-0.1	-0.2	0.368283
	-0.1	-0.1	0.404015
	0	-1	0.146334
	0	-0.1	0.21877
	0	-0.9	0.232969
	0	-0.4	0.238025
	0	0.5	0.238228
	0	-0.3	0.238281
	0	0.7	0.246865
	0	0.6	0.247849
	0	0.4	0.259134
	0	-0.5	0.280376
	0	-0.8	0.295118
	0	-0.2	0.305506
	0	0.2	0.319394
	0	0.1	0.325769
	0	-0.6	0.343869
	0	0.8	0.355174
	0	0.3	0.355307
	0	-0.7	0.370933
	0	0	0.380017
	0.1	0.7	0.138618
	0.1	0.5	0.139484
	0.1	0.4	0.141749
	0.1	-0.7	0.152599
	0.1	0.6	0.165064
	0.1	-0.2	0.169985
	0.1	0.1	0.176295
	0.1	-0.1	0.181651
	0.1	0	0.213518
	0.1	0.2	0.233162
	0.1	-0.4	0.244167
	0.1	-0.6	0.257702
	0.1	-0.3	0.257751
	0.1	0.3	0.294173
	0.1	-0.5	0.357582
	0.1	-0.8	0.377707
	0.2	0.5	0.0518954
	0.2	0.4	0.0632724
	0.2	0.3	0.157647
	0.2	-0.4	0.165497
	0.2	0.2	0.274295
	0.2	0.1	0.281072

## Sheet: 2C
Figure 2C
		Elongation speed - spt
		Sample	phenotype	Elongation speed (µm/hour)
		20200103_spt_sib1	sib	65.8
		20200103_spt_sib2	sib	70.1
		20200103_spt_sib3	sib	64.4
		20200108_spt_sib1	sib	56.5
		20200108_spt_sib2	sib	38.4
		20200108_spt_sib3	sib	54.2
		20200108_spt_sib4	sib	60.9
		20200108_spt_mut1	spt	54.8
		20200108_spt_mut3	spt	47.8
		20200108_spt_mut4	spt	53.6
		20200108_spt_mut5	spt	45.6
		20200204_spt_sib1	sib	46.5
		20200204_spt_sib2	sib	55.3
		20200204_spt_sib3	sib	46.2
		20200204_spt_sib4	sib	51
		20200204_spt_mut1	spt	59.4
		20200204_spt_mut2	spt	54.8
		20200204_spt_mut3	spt	70
		20200204_spt_mut4	spt	43.4
		20200204_spt_mut5	spt	42.3

## Sheet: 2D
Figure 2D
	wild-type MPZ				tbx16-/- MPZ
	Time (min)	MSRD Avg	MSRD Avg Err		Time (min)	MSRD Avg	MSRD Avg Err
	0	0	0		0	0	0
	2	0.0578683	0.0028242		2	0.0491679	0.00282808
	4	0.14217409111541857	0.00671093		4	0.124387	0.0066077
	6	0.24805339983891642	0.011530251456623496		6	0.220232	0.0115195
	8	0.37313224560058306	0.018187912506544432		8	0.322823	0.0166895
	10	0.5175165365719488	0.025986747154747816		10	0.433495	0.0224831
	12	0.6722229029308355	0.0340685		12	0.541747	0.0288381
	14	0.841604	0.043402730378805265		14	0.639199	0.0345184
	16	1.008264295275576	0.0526487		16	0.720799	0.040157
	18	1.1777574206564274	0.0626942		18	0.791736	0.0457109
	20	1.353850762631564	0.0731048		20	0.853759	0.0501831
	22	1.5335410668314964	0.0853674		22	0.926289	0.0552896
	24	1.7064917229098147	0.10396970241285149		24	0.985887	0.0639807
	26	1.9234233903064564	0.12983689858169647		26	1.0457	0.0733581
	28	2.155536153973354	0.15611626251859445		28	1.08934	0.0842506
	30	2.3863622833945413	0.190884		30	1.12707	0.0982707
	32	2.5967090894382605	0.22796322533171268		32	1.18299	0.11172
	34	2.8666558677949934	0.2780180888939195		34	1.26346	0.129594
	36	3.1668443862631506	0.33112545719827163		36	1.27978	0.135655
	38	3.5020578006013454	0.4117306141163559		38	1.31947	0.142036
	40	3.7485748295005217	0.4704561795310989		40	1.38258	0.145053
	42	3.9565472646664492	0.5413009431556679		42	1.43385	0.151578
	44	3.956983443684475	0.5962212089295038		44	1.48976	0.167518
	46	4.102755535011184	0.6568806627291998		46	1.59787	0.195666
	48	4.200642910013625	0.6276327399074783		48	1.65097	0.21754
	50	4.486933793406705	0.7374439996098561		50	1.71415	0.232644
	52	4.736699806954985	0.8339143693054494		52	1.843	0.248022
	54	5.020309397960301	0.9456590317122086		54	1.9483	0.31867
	56	4.997311233252058	0.8923774600145923		56	2.00736	0.33468
	58	4.872520551350928	0.9765747575959526		58	2.17022	0.346528
	60	5.2698161397707475	1.1405219409956926		60	2.33977	0.443666
	62	5.175370538809983	1.0643164876855489		62	2.33782	0.554521
	64	5.318310046565439	1.0907651131753593		64	2.74579	0.720358
	66	5.79763	1.2168438625418576		66	3.55826	0.369561
	68	6.177440897945323	1.3154565377145642		68	3.69791	0.393564
	70	6.432361314869749	1.4965319948481184
	72	7.1001478973492445	1.7978319988275242
	74	7.289920503320986	1.98746
	76	7.248399020730779	1.7240661915764404
	78	7.963444360671663	2.011095668405672
	80	7.993519723873838	2.2731408039035634
	82	7.97074	2.556680313926924
	84	9.342325438796246	2.8959130085267453
	86	9.704424718004882	2.5308076275702156
	88	11.52662955396648	3.221055336323282
	90	14.3703	2.1552370771210976

## Sheet: 2F
Figure 2F
		Sample ID	phenotype	yield Stress (Pa)
		Sib1 MPZ 0.1mm yldstr 23 Aug 19 11.24.54_DilCor0.85 ALLOUT_F.txt	sibling	14.0511
		Sib1 10S MPZ DF1.7 yldstr 22 Jan 20 11.50.45_DilCor0.87 ALLOUT_F.txt	sibling	43.9138
		spt sib1 MPZ DF1p7 yldstr 05 Feb 20 12.51.12_DilCor0.88 ALLOUT_F.txt	sibling	17.8858
		spt sib1 11S MPZ yldstr 04 Mar 20 12.31.05_DilCor1.05 ALLOUT_F.txt	sibling	4.78158
		sib1 9S MPZ DF1.7 yldstr 06 Mar 20 11.32.07_DilCor0.97 ALLOUT_F.txt	sibling	19.5428
		sib1 10S MPZ yldstr 01 Sep 20 12.15.31_DilCor1.46 ALLOUT_F.txt	sibling	47.3744
		spt sib1 10S MPZ 1h relax yldstr 15 Sep 20 11.46.07_DilCor1.67 ALLOUT_F.txt	sibling	59.2937
		spt sib1 10S MPZ yldstr 22 Sep 20 11.55.45_DilCor1.35 ALLOUT_F.txt	sibling	23.8626
		Mut1 MPZ 0.1mm yldstr 23 Aug 19 12.09.14_DilCor0.85 ALLOUT_F.txt	spt	34.1986
		Mut 1 - DF 1.7 in MPZ yldstr 06 Sep 19 12.09.14_DilCor0.83 ALLOUT_F.txt	spt	39.1937
		Mut1 12S MPZ DF1.7 yldstr 22 Jan 20 12.57.10_DilCor0.87 ALLOUT_F.txt	spt	52.0654
		spt mut1 MPZ DF1p7 yldstr 05 Feb 20 11.42.36_DilCor0.88 ALLOUT_F.txt	spt	32.4814
		spt mut1 MPZ DF1.7 yldstr 12 Feb 20 11.33.28_DilCor0.96 ALLOUT_F.txt	spt	32.6183
		spt mut1 9S MPZ yldstr 04 Mar 20 11.39.40_DilCor1.05 ALLOUT_F.txt	spt	33.2717
		mut1 12S MPZ DF1.7 yldstr 06 Mar 20 12.56.34_DilCor0.97 ALLOUT_F.txt	spt	10.0863
		mut2 12S MPZ yldstr 01 Sep 20 14.08.18_DilCor1.46 ALLOUT_F.txt	spt	75.2472
		spt mut1 10S MPZ yldstr 22 Sep 20 12.36.43_DilCor1.35 ALLOUT_F.txt	spt	41.1243
		spt mut2 11S MPZ yldstr 22 Sep 20 13.32.02_DilCor1.35 ALLOUT_F.txt	spt	43.0898
		spt mut3 12S MPZ yldstr 22 Sep 20 14.07.42_DilCor1.35 ALLOUT_F.txt	spt	51.427

## Sheet: 2G
Figure 2G
		wild-type MPZ				tbx16-/- MPZ
		Time (min)	Vel Auto Avg	Vel Auto Avg Err		Time (min)	Vel Auto Avg	Vel Auto Avg Err
		0	1	0.00850893		0	1	0.00993275
		2	0.762842	0.00731735		2	0.782937	0.00857499
		4	0.497207	0.00644998		4	0.503818	0.00741559
		6	0.443209	0.00637324		6	0.386452	0.00723781
		8	0.394711	0.00638573		8	0.288968	0.00727149
		10	0.355579	0.00644282		10	0.220122	0.0073913
		12	0.32791	0.00656753		12	0.173254	0.007539
		14	0.308064	0.0067667		14	0.145789	0.00774666
		16	0.289799	0.00700291		16	0.137821	0.008018
		18	0.27608	0.00722698		18	0.140974	0.00829876
		20	0.26507	0.00749472		20	0.151168	0.00857641
		22	0.254545	0.00783172		22	0.173991	0.00892731
		24	0.247781	0.00821225		24	0.200229	0.00940393
		26	0.242145	0.00853678		26	0.215754	0.00992284
		28	0.23673	0.00897033		28	0.22449	0.0104296
		30	0.228271	0.0094289		30	0.236559	0.0109755
		32	0.218106	0.00980928		32	0.24543	0.0114147
		34	0.213458	0.0103806		34	0.24296	0.0118566
		36	0.206791	0.0108324		36	0.23218	0.012189
		38	0.196203	0.0112591		38	0.218627	0.0126369
		40	0.187157	0.0117273		40	0.202737	0.0131912
		42	0.182641	0.0121327		42	0.186532	0.0135829
		44	0.180379	0.0127674		44	0.170474	0.0139451
		46	0.175209	0.0134137		46	0.156488	0.0146982
		48	0.165159	0.0143064		48	0.149178	0.0156548
		50	0.157341	0.0148123		50	0.146151	0.0164744
		52	0.150303	0.0155574		52	0.138975	0.0170099
		54	0.144126	0.0166067		54	0.128646	0.017436
		56	0.140841	0.0177884		56	0.122269	0.0182423
		58	0.132349	0.0186381		58	0.121428	0.0191466
		60	0.123666	0.0197314		60	0.118871	0.0197289
		62	0.118636	0.0206875		62	0.119649	0.020379
		64	0.11476	0.0217675		64	0.121254	0.0210313
		66	0.108736	0.0231525		66	0.118054	0.022177
		68	0.099755	0.0252063		68	0.110787	0.0245855
		70	0.0908839	0.0268296		70	0.103122	0.0265455
		72	0.0908799	0.0277908		72	0.0947535	0.0282519
		74	0.0826072	0.0313008		74	0.0859303	0.0298012
		76	0.0707706	0.0357374		76	0.087023	0.0325762
		78	0.0723323	0.0394723		78	0.0940252	0.0345146
		80	0.0750694	0.0435675		80	0.0929985	0.0370918
		82	0.0730087	0.0468309		82	0.0823327	0.0381183
		84	0.0564361	0.0457696		84	0.0579243	0.037667
		86	0.0370695	0.0503041		86	0.0400918	0.0350894
		88	0.0236023	0.0605519		88	0.0412772	0.0378805
		90	2.3998e-05	0.0712037		90	0.0357174	0.0403552
		92	-0.0408697	0.0692922		92	0.02652	0.0431205
		94	-0.0955315	0.0603468		94	0.0267583	0.041997
		96	-0.18175	0.0882987		96	0.0255778	0.0460172
		98	-0.215008	0.133362		98	0.0102155	0.0478533
		100	-0.118545	0.0629792		100	-0.00217415	0.0481042
						102	-0.00707361	0.0505197
						104	-0.0156201	0.0467786
						106	0.00384983	0.0519133
						108	0.0270779	0.0593129
						110	0.0419734	0.0685342
						112	0.0395399	0.0737826

## Sheet: 2H
Figure 2H		Average fluidity index
		Dorsal				Ventral
		Rescaled x	Rescaled y	Avg FI		Rescaled x	Rescaled y	Avg FI
		-1.8	-1.9	0.430821		-0.4	-1.2	0.191412
		-0.9	-1.8	0.249165		-0.7	-1.2	0.228097
		-1	-1.8	0.260914		-0.8	-1.2	0.32815
		-1.1	-1.8	0.226835		-0.9	-1.2	0.0561326
		-1.2	-1.8	0.331981		-1	-1.2	0.210112
		-1.3	-1.8	0.382041		-0.3	-1.1	0.048237
		-1.4	-1.8	0.376906		-0.4	-1.1	0.252114
		-1.5	-1.8	0.485726		-0.5	-1.1	0.212952
		-1.6	-1.8	0.359866		-0.6	-1.1	0.262025
		-1.7	-1.8	0.195905		-0.7	-1.1	0.344934
		-1.8	-1.8	0.248492		-0.8	-1.1	0.315466
		-1.9	-1.8	0.35263		-0.9	-1.1	0.231842
		-2	-1.8	0.478118		-1	-1.1	0.206192
		-2.1	-1.8	0.352981		-1.1	-1.1	0.386716
		-2.3	-1.8	0.293928		-1.3	-1.1	0.0919048
		-2.5	-1.8	0.247801		-1.4	-1.1	0.116262
		-0.7	-1.7	0.322132		-1.5	-1.1	0.0404343
		-0.8	-1.7	0.276742		-2.3	-1.1	2.20362e-05
		-0.9	-1.7	0.248366		-2.4	-1.1	0.00178479
		-1	-1.7	0.21026		-2.5	-1.1	0.0107923
		-1.1	-1.7	0.208351		-2.7	-1.1	0.000547479
		-1.2	-1.7	0.259035		-2.8	-1.1	0.0100087
		-1.3	-1.7	0.260086		-3.1	-1.1	0.0717355
		-1.4	-1.7	0.272229		-0.3	-1	0.28961
		-1.5	-1.7	0.292771		-0.4	-1	0.464197
		-1.6	-1.7	0.216158		-0.5	-1	0.526396
		-1.7	-1.7	0.198744		-0.6	-1	0.456961
		-1.8	-1.7	0.228544		-0.7	-1	0.532128
		-1.9	-1.7	0.341313		-0.8	-1	0.459007
		-2	-1.7	0.479357		-0.9	-1	0.395919
		-2.1	-1.7	0.518166		-1	-1	0.30627
		-2.2	-1.7	0.326054		-1.1	-1	0.225729
		-2.3	-1.7	0.342114		-1.2	-1	0.0753166
		-2.4	-1.7	0.249451		-1.3	-1	0.128694
		-2.5	-1.7	0.359205		-1.4	-1	0.072035
		-2.6	-1.7	0.352048		-1.5	-1	0.0773752
		-2.8	-1.7	0.307565		-1.6	-1	0.0783759
		-0.6	-1.6	0.242291		-1.7	-1	0.00872396
		-0.7	-1.6	0.312383		-1.8	-1	0.0510976
		-0.8	-1.6	0.14798		-1.9	-1	0.0370195
		-0.9	-1.6	0.198821		-2	-1	0.0122234
		-1	-1.6	0.258481		-2.1	-1	0.0322906
		-1.1	-1.6	0.225436		-2.2	-1	0.0365957
		-1.2	-1.6	0.112856		-2.3	-1	0.00133409
		-1.3	-1.6	0.217723		-2.4	-1	0.000763155
		-1.4	-1.6	0.212751		-2.5	-1	9.61478e-06
		-1.5	-1.6	0.111505		-2.7	-1	0.0114521
		-1.6	-1.6	0.163726		-2.8	-1	0.0192794
		-1.7	-1.6	0.248848		-2.9	-1	0.00188536
		-1.8	-1.6	0.241514		-3	-1	0.000284275
		-1.9	-1.6	0.321489		-3.1	-1	0.00210197
		-2	-1.6	0.195416		-0.2	-0.9	0.355545
		-2.1	-1.6	0.153025		-0.3	-0.9	0.478043
		-2.2	-1.6	0.144891		-0.4	-0.9	0.509952
		-2.3	-1.6	0.290604		-0.5	-0.9	0.53414
		-2.4	-1.6	0.20713		-0.6	-0.9	0.555354
		-2.5	-1.6	0.269148		-0.7	-0.9	0.539866
		-2.6	-1.6	0.325459		-0.8	-0.9	0.512949
		-2.7	-1.6	0.375084		-0.9	-0.9	0.508211
		-2.8	-1.6	0.312782		-1	-0.9	0.473026
		-2.9	-1.6	0.358551		-1.1	-0.9	0.350537
		-3.1	-1.6	0.575665		-1.2	-0.9	0.203183
		-0.4	-1.5	0.210778		-1.3	-0.9	0.178407
		-0.5	-1.5	0.0638051		-1.4	-0.9	0.165185
		-0.6	-1.5	0.0810861		-1.5	-0.9	0.100528
		-0.7	-1.5	0.106654		-1.6	-0.9	0.048559
		-0.8	-1.5	0.088535		-1.7	-0.9	0.0530449
		-0.9	-1.5	0.164042		-1.8	-0.9	0.0486895
		-1	-1.5	0.165107		-1.9	-0.9	0.0434925
		-1.1	-1.5	0.111099		-2	-0.9	0.0237775
		-1.2	-1.5	0.144039		-2.1	-0.9	0.0157569
		-1.3	-1.5	0.124008		-2.2	-0.9	0.0160301
		-1.4	-1.5	0.16823		-2.3	-0.9	0.00486369
		-1.5	-1.5	0.187423		-2.4	-0.9	0.00721538
		-1.6	-1.5	0.263101		-2.5	-0.9	0.0179583
		-1.7	-1.5	0.19455		-2.6	-0.9	0.0242962
		-1.8	-1.5	0.244756		-2.7	-0.9	0.0294304
		-1.9	-1.5	0.122799		-2.8	-0.9	0.0180379
		-2	-1.5	0.144081		-2.9	-0.9	0.00544291
		-2.1	-1.5	0.0708867		-3	-0.9	0.00963889
		-2.2	-1.5	0.077798		-3.1	-0.9	0.000153968
		-2.3	-1.5	0.160769		-0.1	-0.8	0.327016
		-2.4	-1.5	0.286654		-0.2	-0.8	0.40059
		-2.5	-1.5	0.299344		-0.3	-0.8	0.504386
		-2.6	-1.5	0.135857		-0.4	-0.8	0.557926
		-2.7	-1.5	0.232515		-0.5	-0.8	0.538374
		-2.8	-1.5	0.287044		-0.6	-0.8	0.55523
		-2.9	-1.5	0.323365		-0.7	-0.8	0.523974
		-3	-1.5	0.361172		-0.8	-0.8	0.496542
		-0.3	-1.4	0.313875		-0.9	-0.8	0.532079
		-0.4	-1.4	0.226772		-1	-0.8	0.52184
		-0.5	-1.4	0.161874		-1.1	-0.8	0.431884
		-0.6	-1.4	0.0911917		-1.2	-0.8	0.370294
		-0.7	-1.4	0.126578		-1.3	-0.8	0.3102
		-0.8	-1.4	0.136418		-1.4	-0.8	0.241662
		-0.9	-1.4	0.133366		-1.5	-0.8	0.170735
		-1	-1.4	0.137948		-1.6	-0.8	0.0714205
		-1.1	-1.4	0.0985791		-1.7	-0.8	0.0607969
		-1.2	-1.4	0.120421		-1.8	-0.8	0.0683597
		-1.3	-1.4	0.103501		-1.9	-0.8	0.0201426
		-1.4	-1.4	0.137675		-2	-0.8	0.0178412
		-1.5	-1.4	0.155203		-2.1	-0.8	0.041275
		-1.6	-1.4	0.16932		-2.2	-0.8	0.0234745
		-1.7	-1.4	0.188738		-2.3	-0.8	0.0208088
		-1.8	-1.4	0.107343		-2.4	-0.8	0.0300065
		-1.9	-1.4	0.0668163		-2.5	-0.8	0.0117326
		-2	-1.4	0.0235307		-2.6	-0.8	0.018529
		-2.1	-1.4	0.108219		-2.7	-0.8	0.0227496
		-2.2	-1.4	0.119706		-2.8	-0.8	0.0166856
		-2.3	-1.4	0.145128		-2.9	-0.8	0.0564326
		-2.4	-1.4	0.118319		-3	-0.8	0.0110739
		-2.5	-1.4	0.124293		-3.1	-0.8	0.0464091
		-2.6	-1.4	0.142257		-3.4	-0.8	0.00318219
		-2.7	-1.4	0.267406		-3.5	-0.8	0.00294791
		-2.8	-1.4	0.220089		0	-0.7	0.347269
		-3	-1.4	0.224619		-0.1	-0.7	0.464126
		-3.1	-1.4	0.313157		-0.2	-0.7	0.469716
		-0.2	-1.3	0.268179		-0.3	-0.7	0.469253
		-0.3	-1.3	0.313863		-0.4	-0.7	0.553544
		-0.5	-1.3	0.17735		-0.5	-0.7	0.512543
		-0.6	-1.3	0.21046		-0.6	-0.7	0.52387
		-0.7	-1.3	0.195562		-0.7	-0.7	0.534292
		-0.8	-1.3	0.129775		-0.8	-0.7	0.5303
		-0.9	-1.3	0.215592		-0.9	-0.7	0.52922
		-1	-1.3	0.154601		-1	-0.7	0.5016
		-1.1	-1.3	0.102814		-1.1	-0.7	0.465502
		-1.2	-1.3	0.0644286		-1.2	-0.7	0.432291
		-1.3	-1.3	0.0843196		-1.3	-0.7	0.307747
		-1.4	-1.3	0.0258944		-1.4	-0.7	0.234041
		-1.5	-1.3	0.0639142		-1.5	-0.7	0.216056
		-1.6	-1.3	0.09891		-1.6	-0.7	0.118226
		-1.7	-1.3	0.158714		-1.7	-0.7	0.075425
		-1.8	-1.3	0.152481		-1.8	-0.7	0.0730047
		-1.9	-1.3	0.122488		-1.9	-0.7	0.0885173
		-2	-1.3	0.0737065		-2	-0.7	0.0433891
		-2.1	-1.3	0.0789269		-2.1	-0.7	0.0362047
		-2.2	-1.3	0.111992		-2.2	-0.7	0.0632539
		-2.3	-1.3	0.135589		-2.3	-0.7	0.0697804
		-2.4	-1.3	0.1762		-2.4	-0.7	0.0234492
		-2.5	-1.3	0.0673067		-2.5	-0.7	0.0476227
		-2.6	-1.3	0.229923		-2.6	-0.7	0.0256874
		-2.7	-1.3	0.251363		-2.7	-0.7	0.00894619
		-2.8	-1.3	0.340313		-2.8	-0.7	0.0156244
		-2.9	-1.3	0.440724		-2.9	-0.7	0.0781371
		-3	-1.3	0.396011		-3	-0.7	0.0166715
		0	-1.2	0.812611		-3.1	-0.7	0.0844096
		-0.1	-1.2	0.304728		-3.2	-0.7	0.0601402
		-0.2	-1.2	0.246961		0	-0.6	0.444977
		-0.3	-1.2	0.271011		-0.1	-0.6	0.500386
		-0.4	-1.2	0.125661		-0.2	-0.6	0.487205
		-0.5	-1.2	0.0878703		-0.3	-0.6	0.506705
		-0.6	-1.2	0.152815		-0.4	-0.6	0.522057
		-0.7	-1.2	0.141836		-0.5	-0.6	0.53135
		-0.8	-1.2	0.0817016		-0.6	-0.6	0.548379
		-0.9	-1.2	0.0826627		-0.7	-0.6	0.546553
		-1	-1.2	0.0905974		-0.8	-0.6	0.517205
		-1.1	-1.2	0.0727876		-0.9	-0.6	0.550725
		-1.2	-1.2	0.0443383		-1	-0.6	0.509451
		-1.3	-1.2	0.0193511		-1.1	-0.6	0.494569
		-1.4	-1.2	0.0580099		-1.2	-0.6	0.414847
		-1.5	-1.2	0.0613043		-1.3	-0.6	0.346784
		-1.6	-1.2	0.0270514		-1.4	-0.6	0.304664
		-1.7	-1.2	0.196725		-1.5	-0.6	0.2664
		-1.8	-1.2	0.209375		-1.6	-0.6	0.213763
		-1.9	-1.2	0.0929067		-1.7	-0.6	0.113651
		-2	-1.2	0.0854648		-1.8	-0.6	0.10367
		-2.1	-1.2	0.119667		-1.9	-0.6	0.0922546
		-2.2	-1.2	0.132851		-2	-0.6	0.0751249
		-2.3	-1.2	0.108269		-2.1	-0.6	0.0631586
		-2.4	-1.2	0.148626		-2.2	-0.6	0.0830276
		-2.5	-1.2	0.281796		-2.3	-0.6	0.0991894
		-2.6	-1.2	0.376851		-2.4	-0.6	0.0704125
		-2.7	-1.2	0.25402		-2.5	-0.6	0.0469234
		-2.8	-1.2	0.356807		-2.6	-0.6	0.0337874
		-2.9	-1.2	0.487358		-2.7	-0.6	0.0418803
		-3	-1.2	0.507713		-2.8	-0.6	0.0562905
		-3.1	-1.2	0.452		-2.9	-0.6	0.0182398
		0	-1.1	0.400289		-3	-0.6	0.0551733
		-0.1	-1.1	0.228859		-3.1	-0.6	0.137266
		-0.2	-1.1	0.236783		-3.2	-0.6	0.148626
		-0.3	-1.1	0.366915		-3.3	-0.6	0.0868151
		-0.4	-1.1	0.246188		-3.4	-0.6	0.0434323
		-0.5	-1.1	0.177651		-3.5	-0.6	0.0503267
		-0.6	-1.1	0.176673		-3.6	-0.6	0.084255
		-0.7	-1.1	0.166773		0.1	-0.5	0.40616
		-0.8	-1.1	0.229297		0	-0.5	0.420961
		-0.9	-1.1	0.157535		-0.1	-0.5	0.5423
		-1	-1.1	0.0518513		-0.2	-0.5	0.530568
		-1.1	-1.1	0.035204		-0.3	-0.5	0.513063
		-1.2	-1.1	0.0585184		-0.4	-0.5	0.522241
		-1.3	-1.1	0.0387078		-0.5	-0.5	0.513207
		-1.4	-1.1	0.0412124		-0.6	-0.5	0.55861
		-1.5	-1.1	0.047733		-0.7	-0.5	0.524581
		-1.6	-1.1	0.0450931		-0.8	-0.5	0.503645
		-1.7	-1.1	0.0851435		-0.9	-0.5	0.495826
		-1.8	-1.1	0.153785		-1	-0.5	0.4796
		-1.9	-1.1	0.108149		-1.1	-0.5	0.486307
		-2	-1.1	0.226881		-1.2	-0.5	0.353469
		-2.1	-1.1	0.268475		-1.3	-0.5	0.36811
		-2.2	-1.1	0.163765		-1.4	-0.5	0.329382
		-2.3	-1.1	0.153059		-1.5	-0.5	0.251675
		-2.4	-1.1	0.180193		-1.6	-0.5	0.204943
		-2.5	-1.1	0.127191		-1.7	-0.5	0.149208
		-2.6	-1.1	0.206717		-1.8	-0.5	0.133717
		-2.7	-1.1	0.183589		-1.9	-0.5	0.105879
		-2.8	-1.1	0.296392		-2	-0.5	0.0645406
		-2.9	-1.1	0.45873		-2.1	-0.5	0.0534568
		-3	-1.1	0.373506		-2.2	-0.5	0.0760365
		-3.1	-1.1	0.430107		-2.3	-0.5	0.07793
		-3.2	-1.1	0.318718		-2.4	-0.5	0.108795
		-3.4	-1.1	0.57783		-2.5	-0.5	0.0792726
		0.1	-1	0.390861		-2.6	-0.5	0.0527469
		0	-1	0.244101		-2.7	-0.5	0.0928272
		-0.1	-1	0.331633		-2.8	-0.5	0.12463
		-0.2	-1	0.284912		-2.9	-0.5	0.0924574
		-0.3	-1	0.34407		-3	-0.5	0.0793413
		-0.4	-1	0.256424		-3.1	-0.5	0.0426195
		-0.5	-1	0.304111		-3.2	-0.5	0.00724549
		-0.6	-1	0.247004		-3.3	-0.5	0.0186117
		-0.7	-1	0.257314		-3.4	-0.5	0.021646
		-0.8	-1	0.213975		-3.5	-0.5	0.013943
		-0.9	-1	0.184212		-3.6	-0.5	0.0273865
		-1	-1	0.106118		0.1	-0.4	0.381844
		-1.1	-1	0.0389802		0	-0.4	0.477344
		-1.2	-1	0.0550585		-0.1	-0.4	0.583514
		-1.3	-1	0.0453446		-0.2	-0.4	0.572453
		-1.4	-1	0.0218697		-0.3	-0.4	0.490463
		-1.5	-1	0.0594597		-0.4	-0.4	0.537093
		-1.6	-1	0.0665838		-0.5	-0.4	0.513055
		-1.7	-1	0.0656443		-0.6	-0.4	0.485224
		-1.8	-1	0.0729712		-0.7	-0.4	0.505791
		-1.9	-1	0.0395175		-0.8	-0.4	0.51389
		-2	-1	0.0892881		-0.9	-0.4	0.527475
		-2.1	-1	0.075085		-1	-0.4	0.499274
		-2.2	-1	0.0820394		-1.1	-0.4	0.46037
		-2.3	-1	0.0905663		-1.2	-0.4	0.41735
		-2.4	-1	0.117276		-1.3	-0.4	0.362381
		-2.5	-1	0.0588579		-1.4	-0.4	0.3014
		-2.6	-1	0.0944795		-1.5	-0.4	0.237891
		-2.7	-1	0.055674		-1.6	-0.4	0.213858
		-2.8	-1	0.12053		-1.7	-0.4	0.222847
		-2.9	-1	0.217061		-1.8	-0.4	0.20022
		-3	-1	0.342651		-1.9	-0.4	0.122006
		-3.5	-1	0.305563		-2	-0.4	0.101518
		-3.6	-1	0.11427		-2.1	-0.4	0.0732003
		0.1	-0.9	0.302499		-2.2	-0.4	0.101484
		0	-0.9	0.318014		-2.3	-0.4	0.0910681
		-0.1	-0.9	0.265489		-2.4	-0.4	0.13287
		-0.2	-0.9	0.262708		-2.5	-0.4	0.193752
		-0.3	-0.9	0.337777		-2.6	-0.4	0.187051
		-0.4	-0.9	0.335378		-2.7	-0.4	0.131445
		-0.5	-0.9	0.301764		-2.8	-0.4	0.338573
		-0.6	-0.9	0.318032		-2.9	-0.4	0.298215
		-0.7	-0.9	0.298284		-3	-0.4	0.216658
		-0.8	-0.9	0.252514		-3.1	-0.4	0.285302
		-0.9	-0.9	0.240472		-3.2	-0.4	0.0457995
		-1	-0.9	0.105993		-3.3	-0.4	0.0212892
		-1.1	-0.9	0.0616571		-3.4	-0.4	0.0813988
		-1.2	-0.9	0.0573396		-3.5	-0.4	0.161409
		-1.3	-0.9	0.0273772		-3.6	-0.4	0.119304
		-1.4	-0.9	0.0293958		0.1	-0.3	0.309531
		-1.5	-0.9	0.0404227		0	-0.3	0.449158
		-1.6	-0.9	0.0701426		-0.1	-0.3	0.552013
		-1.7	-0.9	0.0583651		-0.2	-0.3	0.537164
		-1.8	-0.9	0.0870436		-0.3	-0.3	0.506886
		-1.9	-0.9	0.0675647		-0.4	-0.3	0.516528
		-2	-0.9	0.0368639		-0.5	-0.3	0.494285
		-2.1	-0.9	0.119244		-0.6	-0.3	0.442534
		-2.2	-0.9	0.0858937		-0.7	-0.3	0.475605
		-2.3	-0.9	0.0679127		-0.8	-0.3	0.466699
		-2.4	-0.9	0.0552784		-0.9	-0.3	0.480602
		-2.5	-0.9	0.16434		-1	-0.3	0.480523
		-2.6	-0.9	0.259942		-1.1	-0.3	0.430304
		-2.7	-0.9	0.0735654		-1.2	-0.3	0.401918
		-2.8	-0.9	0.120707		-1.3	-0.3	0.395039
		-2.9	-0.9	0.138893		-1.4	-0.3	0.345726
		-3	-0.9	0.362805		-1.5	-0.3	0.196333
		-3.1	-0.9	0.429938		-1.6	-0.3	0.211579
		-3.2	-0.9	0.207301		-1.7	-0.3	0.20167
		-3.5	-0.9	0.244937		-1.8	-0.3	0.185663
		-3.6	-0.9	0.15873		-1.9	-0.3	0.141118
		0.2	-0.8	0.223815		-2	-0.3	0.144419
		0.1	-0.8	0.374928		-2.1	-0.3	0.143131
		0	-0.8	0.328641		-2.2	-0.3	0.0856619
		-0.1	-0.8	0.33186		-2.3	-0.3	0.079097
		-0.2	-0.8	0.303991		-2.4	-0.3	0.125299
		-0.3	-0.8	0.39378		-2.5	-0.3	0.159387
		-0.4	-0.8	0.539835		-2.6	-0.3	0.174353
		-0.5	-0.8	0.431623		-2.7	-0.3	0.217166
		-0.6	-0.8	0.437109		-2.8	-0.3	0.161287
		-0.7	-0.8	0.456696		-2.9	-0.3	0.349185
		-0.8	-0.8	0.392628		-3	-0.3	0.350228
		-0.9	-0.8	0.368825		-3.1	-0.3	0.285507
		-1	-0.8	0.232894		-3.2	-0.3	0.162432
		-1.1	-0.8	0.0913461		-3.3	-0.3	0.0947915
		-1.2	-0.8	0.0716806		-3.4	-0.3	0.214232
		-1.3	-0.8	0.0554176		-3.5	-0.3	0.312054
		-1.4	-0.8	0.0465337		-3.6	-0.3	0.240194
		-1.5	-0.8	0.0544539		0.1	-0.2	0.308972
		-1.6	-0.8	0.0705645		0	-0.2	0.544845
		-1.7	-0.8	0.0431366		-0.1	-0.2	0.570679
		-1.8	-0.8	0.0653401		-0.2	-0.2	0.534849
		-1.9	-0.8	0.0481303		-0.3	-0.2	0.531892
		-2	-0.8	0.0593583		-0.4	-0.2	0.486237
		-2.1	-0.8	0.0604585		-0.5	-0.2	0.468926
		-2.2	-0.8	0.105015		-0.6	-0.2	0.445268
		-2.3	-0.8	0.132454		-0.7	-0.2	0.457936
		-2.4	-0.8	0.0897776		-0.8	-0.2	0.509009
		-2.5	-0.8	0.138234		-0.9	-0.2	0.474367
		-2.6	-0.8	0.140314		-1	-0.2	0.485938
		-2.7	-0.8	0.208607		-1.1	-0.2	0.450505
		-2.8	-0.8	0.213381		-1.2	-0.2	0.399635
		-2.9	-0.8	0.227099		-1.3	-0.2	0.384984
		-3	-0.8	0.510974		-1.4	-0.2	0.325944
		-3.1	-0.8	0.48677		-1.5	-0.2	0.194264
		-3.4	-0.8	0.26456		-1.6	-0.2	0.159425
		0.2	-0.7	0.159971		-1.7	-0.2	0.117749
		0.1	-0.7	0.289812		-1.8	-0.2	0.117645
		0	-0.7	0.322199		-1.9	-0.2	0.116216
		-0.1	-0.7	0.398182		-2	-0.2	0.100546
		-0.2	-0.7	0.448921		-2.1	-0.2	0.0689272
		-0.3	-0.7	0.532786		-2.2	-0.2	0.101191
		-0.4	-0.7	0.523434		-2.3	-0.2	0.108238
		-0.5	-0.7	0.511563		-2.4	-0.2	0.103909
		-0.6	-0.7	0.464566		-2.5	-0.2	0.217211
		-0.7	-0.7	0.451256		-2.6	-0.2	0.109842
		-0.8	-0.7	0.435788		-2.7	-0.2	0.136447
		-0.9	-0.7	0.38232		-2.8	-0.2	0.162465
		-1	-0.7	0.288034		-2.9	-0.2	0.162607
		-1.1	-0.7	0.184439		-3	-0.2	0.262663
		-1.2	-0.7	0.120461		-3.2	-0.2	0.109791
		-1.3	-0.7	0.106869		-3.3	-0.2	0.159659
		-1.4	-0.7	0.0794886		-3.4	-0.2	0.226725
		-1.5	-0.7	0.159839		-3.5	-0.2	0.189626
		-1.6	-0.7	0.0967535		-3.6	-0.2	0.367306
		-1.7	-0.7	0.103413		0.1	-0.1	0.36093
		-1.8	-0.7	0.0998813		0	-0.1	0.419674
		-1.9	-0.7	0.0927312		-0.1	-0.1	0.520312
		-2	-0.7	0.0786843		-0.2	-0.1	0.436153
		-2.1	-0.7	0.106792		-0.3	-0.1	0.473212
		-2.2	-0.7	0.115258		-0.4	-0.1	0.526744
		-2.3	-0.7	0.142497		-0.5	-0.1	0.472876
		-2.4	-0.7	0.10944		-0.6	-0.1	0.420095
		-2.5	-0.7	0.11113		-0.7	-0.1	0.46213
		-2.6	-0.7	0.128807		-0.8	-0.1	0.47948
		-2.7	-0.7	0.239567		-0.9	-0.1	0.476256
		-2.8	-0.7	0.202848		-1	-0.1	0.453127
		-2.9	-0.7	0.256998		-1.1	-0.1	0.456756
		-3	-0.7	0.233751		-1.2	-0.1	0.450798
		-3.1	-0.7	0.257386		-1.3	-0.1	0.386371
		-3.2	-0.7	0.20591		-1.4	-0.1	0.267273
		0.2	-0.6	0.393241		-1.5	-0.1	0.225313
		0.1	-0.6	0.354467		-1.6	-0.1	0.17908
		0	-0.6	0.31919		-1.7	-0.1	0.159646
		-0.1	-0.6	0.489069		-1.8	-0.1	0.0745155
		-0.2	-0.6	0.545893		-1.9	-0.1	0.075716
		-0.3	-0.6	0.568434		-2	-0.1	0.113013
		-0.4	-0.6	0.524218		-2.1	-0.1	0.0791273
		-0.5	-0.6	0.551363		-2.2	-0.1	0.0892473
		-0.6	-0.6	0.49431		-2.3	-0.1	0.08373
		-0.7	-0.6	0.45481		-2.4	-0.1	0.203742
		-0.8	-0.6	0.455301		-2.5	-0.1	0.121698
		-0.9	-0.6	0.386068		-2.6	-0.1	0.0456674
		-1	-0.6	0.326141		-2.7	-0.1	0.0546436
		-1.1	-0.6	0.231104		-2.8	-0.1	0.150955
		-1.2	-0.6	0.154045		-2.9	-0.1	0.0660691
		-1.3	-0.6	0.147315		-3	-0.1	0.0592308
		-1.4	-0.6	0.0792613		-3.1	-0.1	0.103099
		-1.5	-0.6	0.102128		-3.2	-0.1	0.0535111
		-1.6	-0.6	0.105175		-3.3	-0.1	0.0546356
		-1.7	-0.6	0.141299		-3.4	-0.1	0.0679992
		-1.8	-0.6	0.145104		-3.5	-0.1	0.0470656
		-1.9	-0.6	0.153968		-3.6	-0.1	0.135356
		-2	-0.6	0.15373		0.1	0	0.261107
		-2.1	-0.6	0.201375		0	0	0.436579
		-2.2	-0.6	0.17901		-0.1	0	0.520525
		-2.3	-0.6	0.235044		-0.2	0	0.465619
		-2.4	-0.6	0.234279		-0.3	0	0.485212
		-2.5	-0.6	0.185226		-0.4	0	0.486565
		-2.6	-0.6	0.132847		-0.5	0	0.473604
		-2.7	-0.6	0.181291		-0.6	0	0.448969
		-2.8	-0.6	0.157094		-0.7	0	0.511023
		-2.9	-0.6	0.216785		-0.8	0	0.47546
		-3	-0.6	0.232474		-0.9	0	0.471433
		-3.1	-0.6	0.443878		-1	0	0.435722
		0.2	-0.5	0.318757		-1.1	0	0.456261
		0.1	-0.5	0.241832		-1.2	0	0.436175
		0	-0.5	0.398237		-1.3	0	0.370969
		-0.1	-0.5	0.50218		-1.4	0	0.302158
		-0.2	-0.5	0.52028		-1.5	0	0.29536
		-0.3	-0.5	0.546065		-1.6	0	0.235211
		-0.4	-0.5	0.543833		-1.7	0	0.120683
		-0.5	-0.5	0.526697		-1.8	0	0.130109
		-0.6	-0.5	0.466739		-1.9	0	0.122156
		-0.7	-0.5	0.445823		-2	0	0.111059
		-0.8	-0.5	0.409147		-2.1	0	0.0703553
		-0.9	-0.5	0.328038		-2.2	0	0.0545321
		-1	-0.5	0.316681		-2.3	0	0.167116
		-1.1	-0.5	0.239901		-2.4	0	0.336513
		-1.2	-0.5	0.202766		-2.5	0	0.140872
		-1.3	-0.5	0.170779		-2.6	0	0.0524909
		-1.4	-0.5	0.142999		-2.7	0	0.0862519
		-1.5	-0.5	0.125982		-2.8	0	0.0969019
		-1.6	-0.5	0.142653		-2.9	0	0.186048
		-1.7	-0.5	0.16452		-3	0	0.0384178
		-1.8	-0.5	0.178513		-3.1	0	0.110251
		-1.9	-0.5	0.19556		-3.2	0	0.0379262
		-2	-0.5	0.228851		-3.3	0	0.00996657
		-2.1	-0.5	0.210597		-3.5	0	0.0494384
		-2.2	-0.5	0.255192		-3.6	0	0.0657981
		-2.3	-0.5	0.229199		0.1	0.1	0.223997
		-2.4	-0.5	0.153454		0	0.1	0.467664
		-2.5	-0.5	0.20747		-0.1	0.1	0.537549
		-2.6	-0.5	0.146713		-0.2	0.1	0.525051
		-2.7	-0.5	0.19293		-0.3	0.1	0.560486
		-2.8	-0.5	0.175848		-0.4	0.1	0.525659
		-2.9	-0.5	0.279547		-0.5	0.1	0.514917
		-3	-0.5	0.266606		-0.6	0.1	0.404794
		-3.1	-0.5	0.216157		-0.7	0.1	0.454496
		-3.2	-0.5	0.248698		-0.8	0.1	0.470127
		0.3	-0.4	0.243095		-0.9	0.1	0.482492
		0.2	-0.4	0.210832		-1	0.1	0.473348
		0.1	-0.4	0.365611		-1.1	0.1	0.476343
		0	-0.4	0.489864		-1.2	0.1	0.410862
		-0.1	-0.4	0.514707		-1.3	0.1	0.362448
		-0.2	-0.4	0.491153		-1.4	0.1	0.332919
		-0.3	-0.4	0.515316		-1.5	0.1	0.338367
		-0.4	-0.4	0.541709		-1.6	0.1	0.232679
		-0.5	-0.4	0.557595		-1.7	0.1	0.176815
		-0.6	-0.4	0.481285		-1.8	0.1	0.139453
		-0.7	-0.4	0.453158		-1.9	0.1	0.104576
		-0.8	-0.4	0.370748		-2	0.1	0.0993554
		-0.9	-0.4	0.363984		-2.1	0.1	0.0807803
		-1	-0.4	0.268885		-2.2	0.1	0.0698464
		-1.1	-0.4	0.206337		-2.3	0.1	0.101568
		-1.2	-0.4	0.165485		-2.4	0.1	0.0869479
		-1.3	-0.4	0.205631		-2.5	0.1	0.165949
		-1.4	-0.4	0.189732		-2.6	0.1	0.140876
		-1.5	-0.4	0.214074		-2.7	0.1	0.128809
		-1.6	-0.4	0.204151		-2.8	0.1	0.115548
		-1.7	-0.4	0.21096		-2.9	0.1	0.132751
		-1.8	-0.4	0.208714		-3	0.1	0.112998
		-1.9	-0.4	0.209719		-3.4	0.1	0.00280171
		-2	-0.4	0.234069		0.1	0.2	0.196272
		-2.1	-0.4	0.249387		0	0.2	0.384285
		-2.2	-0.4	0.194181		-0.1	0.2	0.538197
		-2.3	-0.4	0.238626		-0.2	0.2	0.539784
		-2.4	-0.4	0.268535		-0.3	0.2	0.551445
		-2.5	-0.4	0.205263		-0.4	0.2	0.519083
		-2.6	-0.4	0.163598		-0.5	0.2	0.525298
		-2.7	-0.4	0.197571		-0.6	0.2	0.4401
		-2.8	-0.4	0.188091		-0.7	0.2	0.470677
		-2.9	-0.4	0.240954		-0.8	0.2	0.496682
		-3	-0.4	0.18615		-0.9	0.2	0.469533
		-3.1	-0.4	0.214799		-1	0.2	0.475082
		-3.2	-0.4	0.158082		-1.1	0.2	0.46465
		-3.3	-0.4	0.173288		-1.2	0.2	0.447271
		-3.4	-0.4	0.246976		-1.3	0.2	0.394777
		-3.6	-0.4	0.276205		-1.4	0.2	0.341734
		0.2	-0.3	0.20206		-1.5	0.2	0.282026
		0.1	-0.3	0.372292		-1.6	0.2	0.211367
		0	-0.3	0.54493		-1.7	0.2	0.134345
		-0.1	-0.3	0.560089		-1.8	0.2	0.128247
		-0.2	-0.3	0.512968		-1.9	0.2	0.150342
		-0.3	-0.3	0.491783		-2	0.2	0.124098
		-0.4	-0.3	0.550841		-2.1	0.2	0.115376
		-0.5	-0.3	0.54031		-2.2	0.2	0.104493
		-0.6	-0.3	0.483491		-2.3	0.2	0.0635975
		-0.7	-0.3	0.437835		-2.4	0.2	0.0737851
		-0.8	-0.3	0.393477		-2.5	0.2	0.136178
		-0.9	-0.3	0.357222		-2.6	0.2	0.113474
		-1	-0.3	0.289727		-2.7	0.2	0.0846482
		-1.1	-0.3	0.230267		-2.8	0.2	0.0021913
		-1.2	-0.3	0.196192		-2.9	0.2	0.0530918
		-1.3	-0.3	0.200358		-3	0.2	0.0304241
		-1.4	-0.3	0.158917		-3.1	0.2	0.0687103
		-1.5	-0.3	0.18239		0.1	0.3	0.13265
		-1.6	-0.3	0.201127		0	0.3	0.332114
		-1.7	-0.3	0.183698		-0.1	0.3	0.459843
		-1.8	-0.3	0.20055		-0.2	0.3	0.484087
		-1.9	-0.3	0.204133		-0.3	0.3	0.483674
		-2	-0.3	0.18665		-0.4	0.3	0.486624
		-2.1	-0.3	0.196128		-0.5	0.3	0.486539
		-2.2	-0.3	0.189566		-0.6	0.3	0.47244
		-2.3	-0.3	0.187194		-0.7	0.3	0.477887
		-2.4	-0.3	0.237436		-0.8	0.3	0.516028
		-2.5	-0.3	0.22725		-0.9	0.3	0.445205
		-2.6	-0.3	0.202194		-1	0.3	0.494347
		-2.7	-0.3	0.200705		-1.1	0.3	0.497869
		-2.8	-0.3	0.21761		-1.2	0.3	0.480418
		-2.9	-0.3	0.205081		-1.3	0.3	0.40581
		-3	-0.3	0.156309		-1.4	0.3	0.297778
		-3.1	-0.3	0.196365		-1.5	0.3	0.279885
		-3.2	-0.3	0.168037		-1.6	0.3	0.257464
		-3.3	-0.3	0.249351		-1.7	0.3	0.138064
		-3.4	-0.3	0.0664685		-1.8	0.3	0.171175
		-3.5	-0.3	0.163784		-1.9	0.3	0.123434
		-3.6	-0.3	0.156739		-2	0.3	0.105005
		0.3	-0.2	0.272775		-2.1	0.3	0.0888699
		0.2	-0.2	0.197794		-2.2	0.3	0.0714229
		0.1	-0.2	0.313547		-2.3	0.3	0.0384381
		0	-0.2	0.561681		-2.4	0.3	0.110345
		-0.1	-0.2	0.523099		-2.5	0.3	0.0718816
		-0.2	-0.2	0.521482		-2.6	0.3	0.063827
		-0.3	-0.2	0.463121		-2.7	0.3	0.0319354
		-0.4	-0.2	0.494743		-2.8	0.3	0.00756214
		-0.5	-0.2	0.467316		-2.9	0.3	0.0059491
		-0.6	-0.2	0.482421		-3	0.3	0.0197801
		-0.7	-0.2	0.468618		-3.1	0.3	0.0574476
		-0.8	-0.2	0.413023		-3.5	0.3	0.0109293
		-0.9	-0.2	0.340529		0.1	0.4	0.227165
		-1	-0.2	0.271924		0	0.4	0.268418
		-1.1	-0.2	0.247981		-0.1	0.4	0.477389
		-1.2	-0.2	0.200548		-0.2	0.4	0.448567
		-1.3	-0.2	0.157987		-0.3	0.4	0.502322
		-1.4	-0.2	0.159013		-0.4	0.4	0.505933
		-1.5	-0.2	0.144247		-0.5	0.4	0.482104
		-1.6	-0.2	0.160275		-0.6	0.4	0.493911
		-1.7	-0.2	0.157949		-0.7	0.4	0.516975
		-1.8	-0.2	0.162624		-0.8	0.4	0.536793
		-1.9	-0.2	0.177527		-0.9	0.4	0.497128
		-2	-0.2	0.168548		-1	0.4	0.538988
		-2.1	-0.2	0.160309		-1.1	0.4	0.501703
		-2.2	-0.2	0.191179		-1.2	0.4	0.453429
		-2.3	-0.2	0.230418		-1.3	0.4	0.425737
		-2.4	-0.2	0.23271		-1.4	0.4	0.376375
		-2.5	-0.2	0.19007		-1.5	0.4	0.240834
		-2.6	-0.2	0.1618		-1.6	0.4	0.223664
		-2.7	-0.2	0.177716		-1.7	0.4	0.117864
		-2.8	-0.2	0.187984		-1.8	0.4	0.0826808
		-2.9	-0.2	0.212954		-1.9	0.4	0.0709273
		-3	-0.2	0.203828		-2	0.4	0.0272158
		-3.1	-0.2	0.234305		-2.1	0.4	0.0321339
		-3.2	-0.2	0.191784		-2.2	0.4	0.0233063
		-3.3	-0.2	0.173464		-2.3	0.4	0.0685838
		-3.4	-0.2	0.247175		-2.4	0.4	0.100395
		-3.5	-0.2	0.220055		-2.5	0.4	0.0959311
		-3.6	-0.2	0.274704		-2.6	0.4	0.0811417
		0.2	-0.1	0.19936		-2.7	0.4	0.0233265
		0.1	-0.1	0.40779		-2.8	0.4	0.00875485
		0	-0.1	0.537266		-2.9	0.4	0.00136959
		-0.1	-0.1	0.539086		-3	0.4	0.0438684
		-0.2	-0.1	0.508206		-3.1	0.4	0.00984671
		-0.3	-0.1	0.521262		0	0.5	0.267618
		-0.4	-0.1	0.532723		-0.1	0.5	0.412617
		-0.5	-0.1	0.49599		-0.2	0.5	0.452247
		-0.6	-0.1	0.449991		-0.3	0.5	0.503087
		-0.7	-0.1	0.439566		-0.4	0.5	0.544948
		-0.8	-0.1	0.416853		-0.5	0.5	0.493493
		-0.9	-0.1	0.32788		-0.6	0.5	0.518884
		-1	-0.1	0.228608		-0.7	0.5	0.513526
		-1.1	-0.1	0.222053		-0.8	0.5	0.50242
		-1.2	-0.1	0.179468		-0.9	0.5	0.487457
		-1.3	-0.1	0.219317		-1	0.5	0.480708
		-1.4	-0.1	0.163707		-1.1	0.5	0.498308
		-1.5	-0.1	0.199853		-1.2	0.5	0.406553
		-1.6	-0.1	0.224688		-1.3	0.5	0.391473
		-1.7	-0.1	0.217613		-1.4	0.5	0.322147
		-1.8	-0.1	0.22873		-1.5	0.5	0.22492
		-1.9	-0.1	0.21289		-1.6	0.5	0.177688
		-2	-0.1	0.212923		-1.7	0.5	0.121783
		-2.1	-0.1	0.176293		-1.8	0.5	0.0544005
		-2.2	-0.1	0.209927		-1.9	0.5	0.0436706
		-2.3	-0.1	0.206072		-2	0.5	0.0264346
		-2.4	-0.1	0.233938		-2.1	0.5	0.0317583
		-2.5	-0.1	0.252791		-2.2	0.5	0.0557844
		-2.6	-0.1	0.253749		-2.3	0.5	0.0308911
		-2.7	-0.1	0.252743		-2.4	0.5	0.0593476
		-2.8	-0.1	0.269007		-2.5	0.5	0.106887
		-2.9	-0.1	0.233006		-2.6	0.5	0.0410388
		-3	-0.1	0.258697		-2.7	0.5	0.00593802
		-3.1	-0.1	0.306859		-2.8	0.5	0.00756691
		-3.2	-0.1	0.271921		-2.9	0.5	0.00126447
		-3.3	-0.1	0.339516		-3	0.5	0.0196795
		-3.4	-0.1	0.356655		-3.1	0.5	0.023247
		-3.5	-0.1	0.327813		-3.4	0.5	0.207475
		-3.6	-0.1	0.367122		0	0.6	0.233275
		0.3	0	0.0860643		-0.1	0.6	0.273141
		0.2	0	0.204373		-0.2	0.6	0.391753
		0.1	0	0.402854		-0.3	0.6	0.535641
		0	0	0.494442		-0.4	0.6	0.536466
		-0.1	0	0.563352		-0.5	0.6	0.538755
		-0.2	0	0.550441		-0.6	0.6	0.533322
		-0.3	0	0.554689		-0.7	0.6	0.571419
		-0.4	0	0.577518		-0.8	0.6	0.53998
		-0.5	0	0.544428		-0.9	0.6	0.499681
		-0.6	0	0.504787		-1	0.6	0.433543
		-0.7	0	0.435813		-1.1	0.6	0.393966
		-0.8	0	0.367071		-1.2	0.6	0.370235
		-0.9	0	0.289991		-1.3	0.6	0.364462
		-1	0	0.254932		-1.4	0.6	0.296991
		-1.1	0	0.22313		-1.5	0.6	0.219215
		-1.2	0	0.237087		-1.6	0.6	0.126162
		-1.3	0	0.211169		-1.7	0.6	0.142117
		-1.4	0	0.194032		-1.8	0.6	0.0761689
		-1.5	0	0.212167		-1.9	0.6	0.0680304
		-1.6	0	0.21929		-2	0.6	0.0619265
		-1.7	0	0.215835		-2.1	0.6	0.0375119
		-1.8	0	0.226329		-2.2	0.6	0.045788
		-1.9	0	0.163854		-2.3	0.6	0.0461699
		-2	0	0.184387		-2.4	0.6	0.0191932
		-2.1	0	0.225269		-2.5	0.6	0.0476324
		-2.2	0	0.206599		-2.6	0.6	0.0147211
		-2.3	0	0.219161		-2.7	0.6	0.00303305
		-2.4	0	0.238712		-2.8	0.6	0.00923239
		-2.5	0	0.268805		-2.9	0.6	0.0140566
		-2.6	0	0.279055		-3	0.6	0.0264304
		-2.7	0	0.216405		-3.1	0.6	0.0171542
		-2.8	0	0.183716		0.1	0.7	0.270569
		-2.9	0	0.273687		-0.1	0.7	0.304064
		-3	0	0.287202		-0.2	0.7	0.353704
		-3.1	0	0.271549		-0.3	0.7	0.572456
		-3.2	0	0.248579		-0.4	0.7	0.53595
		-3.3	0	0.39575		-0.5	0.7	0.548119
		-3.4	0	0.369151		-0.6	0.7	0.568925
		-3.5	0	0.39011		-0.7	0.7	0.549081
		0.2	0.1	0.180332		-0.8	0.7	0.535562
		0.1	0.1	0.34957		-0.9	0.7	0.509916
		0	0.1	0.540039		-1	0.7	0.443763
		-0.1	0.1	0.480305		-1.1	0.7	0.373859
		-0.2	0.1	0.55406		-1.2	0.7	0.396973
		-0.3	0.1	0.57676		-1.3	0.7	0.3686
		-0.4	0.1	0.534405		-1.4	0.7	0.25746
		-0.5	0.1	0.511894		-1.5	0.7	0.206388
		-0.6	0.1	0.494509		-1.6	0.7	0.104387
		-0.7	0.1	0.429939		-1.7	0.7	0.0528806
		-0.8	0.1	0.359778		-1.8	0.7	0.0808002
		-0.9	0.1	0.297642		-1.9	0.7	0.0377669
		-1	0.1	0.28653		-2	0.7	0.0350055
		-1.1	0.1	0.209391		-2.1	0.7	0.038039
		-1.2	0.1	0.238849		-2.2	0.7	0.00900094
		-1.3	0.1	0.264696		-2.3	0.7	0.0286982
		-1.4	0.1	0.218782		-2.4	0.7	0.00532275
		-1.5	0.1	0.232175		-2.5	0.7	0.0209244
		-1.6	0.1	0.213884		-2.6	0.7	0.0150129
		-1.7	0.1	0.185514		-2.7	0.7	0.0159891
		-1.8	0.1	0.209197		-2.8	0.7	0.0285292
		-1.9	0.1	0.206754		-2.9	0.7	0.0449885
		-2	0.1	0.203452		-3	0.7	0.125338
		-2.1	0.1	0.20906		-3.1	0.7	0.00745128
		-2.2	0.1	0.182039		-3.3	0.7	0.00231785
		-2.3	0.1	0.157103		-3.4	0.7	0.00545535
		-2.4	0.1	0.164339		-3.5	0.7	0.0964387
		-2.5	0.1	0.25038		-0.1	0.8	0.454052
		-2.6	0.1	0.225851		-0.2	0.8	0.426794
		-2.7	0.1	0.197441		-0.3	0.8	0.477379
		-2.8	0.1	0.302012		-0.4	0.8	0.563247
		-2.9	0.1	0.311928		-0.5	0.8	0.541113
		-3	0.1	0.28715		-0.6	0.8	0.562267
		-3.1	0.1	0.192279		-0.7	0.8	0.524577
		-3.2	0.1	0.178651		-0.8	0.8	0.523285
		-3.3	0.1	0.234407		-0.9	0.8	0.530554
		-3.4	0.1	0.2351		-1	0.8	0.474847
		-3.5	0.1	0.22738		-1.1	0.8	0.446517
		0.3	0.2	0.447253		-1.2	0.8	0.408189
		0.2	0.2	0.325103		-1.3	0.8	0.300813
		0.1	0.2	0.383648		-1.4	0.8	0.261269
		0	0.2	0.497323		-1.5	0.8	0.190126
		-0.1	0.2	0.539389		-1.6	0.8	0.0763245
		-0.2	0.2	0.548554		-1.7	0.8	0.0610828
		-0.3	0.2	0.541559		-1.8	0.8	0.0724021
		-0.4	0.2	0.517252		-1.9	0.8	0.0549458
		-0.5	0.2	0.537799		-2	0.8	0.0570663
		-0.6	0.2	0.53645		-2.1	0.8	0.00978241
		-0.7	0.2	0.473678		-2.2	0.8	0.00561994
		-0.8	0.2	0.387268		-2.3	0.8	0.0186171
		-0.9	0.2	0.29876		-2.5	0.8	0.00356467
		-1	0.2	0.341653		-2.6	0.8	0.0194028
		-1.1	0.2	0.234892		-2.7	0.8	0.0640079
		-1.2	0.2	0.18375		-2.8	0.8	0.00331315
		-1.3	0.2	0.234727		-0.2	0.9	0.332237
		-1.4	0.2	0.234815		-0.3	0.9	0.395717
		-1.5	0.2	0.181782		-0.4	0.9	0.551541
		-1.6	0.2	0.213593		-0.5	0.9	0.479446
		-1.7	0.2	0.201428		-0.6	0.9	0.461347
		-1.8	0.2	0.213115		-0.7	0.9	0.431115
		-1.9	0.2	0.260188		-0.8	0.9	0.470174
		-2	0.2	0.212905		-0.9	0.9	0.452216
		-2.1	0.2	0.176153		-1	0.9	0.354686
		-2.2	0.2	0.166936		-1.1	0.9	0.366638
		-2.3	0.2	0.146144		-1.2	0.9	0.350738
		-2.4	0.2	0.200576		-1.3	0.9	0.169839
		-2.5	0.2	0.159933		-1.4	0.9	0.236921
		-2.6	0.2	0.232625		-1.5	0.9	0.135461
		-2.7	0.2	0.240234		-1.6	0.9	0.0483135
		-2.8	0.2	0.260902		-1.8	0.9	0.0792692
		-2.9	0.2	0.290243		-2	0.9	0.104374
		-3	0.2	0.372727		-2.1	0.9	0.137786
		-3.1	0.2	0.173132		-2.3	0.9	0.00634827
		-3.2	0.2	0.261895		-2.4	0.9	0.00668375
		-3.3	0.2	0.317893		-2.6	0.9	0.0297876
		-3.4	0.2	0.226705		-2.7	0.9	0.211589
		-3.5	0.2	0.230599		-3.4	0.9	0.00404923
		0.3	0.3	0.297796		-0.3	1	0.338938
		0.2	0.3	0.2465		-0.4	1	0.36215
		0.1	0.3	0.185369		-0.5	1	0.401884
		0	0.3	0.429597		-0.6	1	0.326098
		-0.1	0.3	0.527249		-0.7	1	0.345882
		-0.2	0.3	0.531843		-0.8	1	0.364825
		-0.3	0.3	0.522237		-0.9	1	0.362642
		-0.4	0.3	0.580498		-1	1	0.358414
		-0.5	0.3	0.597429		-1.1	1	0.254061
		-0.6	0.3	0.547673		-1.2	1	0.1318
		-0.7	0.3	0.469699		-1.4	1	0.200177
		-0.8	0.3	0.417951		-1.7	1	0.161718
		-0.9	0.3	0.351613		-1.8	1	0.103633
		-1	0.3	0.328353		-1.9	1	0.0147777
		-1.1	0.3	0.244093		-2.7	1	0.0209951
		-1.2	0.3	0.210601		-3.1	1	0.0247341
		-1.3	0.3	0.17656		-3.4	1	0.0116109
		-1.4	0.3	0.208479		-0.4	1.1	0.372927
		-1.5	0.3	0.2188		-0.5	1.1	0.191248
		-1.6	0.3	0.198497		-2.1	1.1	0.0258728
		-1.7	0.3	0.163072
		-1.8	0.3	0.163871
		-1.9	0.3	0.213437
		-2	0.3	0.179725
		-2.1	0.3	0.167453
		-2.2	0.3	0.134298
		-2.3	0.3	0.126306
		-2.4	0.3	0.184906
		-2.5	0.3	0.112333
		-2.6	0.3	0.149371
		-2.7	0.3	0.133698
		-2.8	0.3	0.202967
		-2.9	0.3	0.279528
		-3	0.3	0.223642
		-3.1	0.3	0.156329
		-3.2	0.3	0.184327
		-3.3	0.3	0.227248
		-3.4	0.3	0.26097
		-3.5	0.3	0.143438
		0.2	0.4	0.286868
		0.1	0.4	0.358298
		0	0.4	0.378638
		-0.1	0.4	0.582842
		-0.2	0.4	0.528414
		-0.3	0.4	0.564055
		-0.4	0.4	0.60892
		-0.5	0.4	0.593025
		-0.6	0.4	0.501047
		-0.7	0.4	0.479351
		-0.8	0.4	0.409726
		-0.9	0.4	0.380343
		-1	0.4	0.356237
		-1.1	0.4	0.264151
		-1.2	0.4	0.151003
		-1.3	0.4	0.146189
		-1.4	0.4	0.13106
		-1.5	0.4	0.137645
		-1.6	0.4	0.184367
		-1.7	0.4	0.120479
		-1.8	0.4	0.0729485
		-1.9	0.4	0.13292
		-2	0.4	0.140499
		-2.1	0.4	0.126463
		-2.2	0.4	0.0808765
		-2.3	0.4	0.104972
		-2.4	0.4	0.11996
		-2.5	0.4	0.0810192
		-2.6	0.4	0.109781
		-2.7	0.4	0.142335
		-2.8	0.4	0.127433
		-2.9	0.4	0.254287
		-3	0.4	0.212059
		-3.1	0.4	0.14046
		-3.3	0.4	0.0485254
		-3.4	0.4	0.0108397
		-3.5	0.4	0.102402
		0.2	0.5	0.375155
		0.1	0.5	0.231544
		0	0.5	0.373298
		-0.1	0.5	0.532438
		-0.2	0.5	0.580855
		-0.3	0.5	0.609316
		-0.4	0.5	0.603135
		-0.5	0.5	0.604834
		-0.6	0.5	0.524582
		-0.7	0.5	0.498854
		-0.8	0.5	0.432246
		-0.9	0.5	0.367386
		-1	0.5	0.312713
		-1.1	0.5	0.271589
		-1.2	0.5	0.183955
		-1.3	0.5	0.12745
		-1.4	0.5	0.0873897
		-1.5	0.5	0.0888335
		-1.6	0.5	0.138518
		-1.7	0.5	0.118931
		-1.8	0.5	0.0476652
		-1.9	0.5	0.0887011
		-2	0.5	0.0852426
		-2.1	0.5	0.0671799
		-2.2	0.5	0.0654997
		-2.3	0.5	0.0834334
		-2.4	0.5	0.0736136
		-2.5	0.5	0.0636969
		-2.6	0.5	0.0554716
		-2.7	0.5	0.0845488
		-2.8	0.5	0.141423
		-2.9	0.5	0.15826
		-3	0.5	0.19153
		-3.1	0.5	0.166518
		0.2	0.6	0.227596
		0.1	0.6	0.159698
		0	0.6	0.235175
		-0.1	0.6	0.397877
		-0.2	0.6	0.477042
		-0.3	0.6	0.554907
		-0.4	0.6	0.570935
		-0.5	0.6	0.61995
		-0.6	0.6	0.522068
		-0.7	0.6	0.444423
		-0.8	0.6	0.368703
		-0.9	0.6	0.360821
		-1	0.6	0.335423
		-1.1	0.6	0.238067
		-1.2	0.6	0.155784
		-1.3	0.6	0.0587975
		-1.4	0.6	0.0604417
		-1.5	0.6	0.0503804
		-1.6	0.6	0.0992634
		-1.7	0.6	0.0784511
		-1.8	0.6	0.0688192
		-1.9	0.6	0.0655787
		-2	0.6	0.0960137
		-2.1	0.6	0.0474412
		-2.2	0.6	0.0523101
		-2.3	0.6	0.0546938
		-2.4	0.6	0.103921
		-2.5	0.6	0.0530435
		-2.6	0.6	0.0528159
		-2.7	0.6	0.0761792
		-2.8	0.6	0.037481
		-2.9	0.6	0.0795798
		-3	0.6	0.114865
		-3.1	0.6	0.108569
		0.1	0.7	0.249021
		0	0.7	0.255642
		-0.1	0.7	0.316744
		-0.2	0.7	0.430298
		-0.3	0.7	0.550144
		-0.4	0.7	0.619004
		-0.5	0.7	0.565264
		-0.6	0.7	0.464885
		-0.7	0.7	0.422286
		-0.8	0.7	0.434654
		-0.9	0.7	0.430346
		-1	0.7	0.339002
		-1.1	0.7	0.16385
		-1.2	0.7	0.108841
		-1.3	0.7	0.0576454
		-1.4	0.7	0.0787682
		-1.5	0.7	0.0440131
		-1.6	0.7	0.0294539
		-1.7	0.7	0.0392596
		-1.8	0.7	0.0310516
		-1.9	0.7	0.029335
		-2	0.7	0.00775421
		-2.1	0.7	0.0254459
		-2.2	0.7	0.074929
		-2.3	0.7	0.0997935
		-2.4	0.7	0.110225
		-2.5	0.7	0.0782378
		-2.6	0.7	0.083213
		-2.7	0.7	0.152322
		-2.8	0.7	0.162823
		-2.9	0.7	0.193623
		-3	0.7	0.132595
		-3.1	0.7	0.213693
		0.2	0.8	0.142486
		0.1	0.8	0.384103
		0	0.8	0.297183
		-0.1	0.8	0.312686
		-0.2	0.8	0.371448
		-0.3	0.8	0.457863
		-0.4	0.8	0.572347
		-0.5	0.8	0.56828
		-0.6	0.8	0.504725
		-0.7	0.8	0.353936
		-0.8	0.8	0.412282
		-0.9	0.8	0.401821
		-1	0.8	0.268482
		-1.1	0.8	0.0875699
		-1.2	0.8	0.0665013
		-1.3	0.8	0.0347365
		-1.4	0.8	0.0326648
		-1.5	0.8	0.0326609
		-1.6	0.8	0.0320203
		-1.7	0.8	0.00869738
		-1.8	0.8	0.0307176
		-1.9	0.8	0.00940573
		-2	0.8	0.0115003
		-2.1	0.8	0.0414827
		-2.2	0.8	0.050325
		-2.3	0.8	0.0853092
		-2.4	0.8	0.0578552
		-2.5	0.8	0.08723
		-2.6	0.8	0.0815077
		-2.7	0.8	0.138442
		-2.8	0.8	0.122262
		-2.9	0.8	0.176434
		-3	0.8	0.23688
		-3.1	0.8	0.264861
		0.1	0.9	0.370243
		0	0.9	0.373197
		-0.1	0.9	0.404799
		-0.2	0.9	0.324329
		-0.3	0.9	0.324703
		-0.4	0.9	0.401298
		-0.5	0.9	0.342781
		-0.6	0.9	0.301295
		-0.7	0.9	0.310657
		-0.8	0.9	0.354299
		-0.9	0.9	0.348843
		-1	0.9	0.159185
		-1.1	0.9	0.0704252
		-1.2	0.9	0.0372287
		-1.3	0.9	0.0366194
		-1.4	0.9	0.0444156
		-1.5	0.9	0.0380859
		-1.6	0.9	0.0678497
		-1.7	0.9	0.027039
		-1.8	0.9	0.0564867
		-1.9	0.9	0.0493252
		-2	0.9	0.0334223
		-2.1	0.9	0.0628962
		-2.2	0.9	0.057154
		-2.3	0.9	0.0434117
		-2.4	0.9	0.0406577
		-2.5	0.9	0.0764824
		-2.6	0.9	0.122501
		-2.7	0.9	0.0827758
		-2.8	0.9	0.0874439
		-2.9	0.9	0.227563
		-3	0.9	0.155247
		-3.1	0.9	0.163791
		-3.4	0.9	0.11201
		0	1	0.391647
		-0.1	1	0.350848
		-0.2	1	0.359452
		-0.3	1	0.323413
		-0.4	1	0.239789
		-0.5	1	0.254043
		-0.6	1	0.144901
		-0.7	1	0.16998
		-0.8	1	0.1726
		-0.9	1	0.140087
		-1	1	0.136707
		-1.1	1	0.0513324
		-1.2	1	0.0313474
		-1.3	1	0.0375714
		-1.4	1	0.104224
		-1.5	1	0.0503853
		-1.6	1	0.107921
		-1.7	1	0.0615406
		-1.8	1	0.106436
		-1.9	1	0.103283
		-2	1	0.0632935
		-2.1	1	0.0696782
		-2.2	1	0.0487491
		-2.3	1	0.109071
		-2.4	1	0.10569
		-2.5	1	0.143484
		-2.6	1	0.187872
		-2.7	1	0.0950694
		-2.8	1	0.185729
		-2.9	1	0.252328
		-3	1	0.0850782
		-3.1	1	0.201961
		-3.4	1	0.275617
		-0.2	1.1	0.113986
		-0.3	1.1	0.19187
		-0.4	1.1	0.267525
		-0.5	1.1	0.185274
		-0.6	1.1	0.128621
		-0.7	1.1	0.13609
		-0.8	1.1	0.122731
		-0.9	1.1	0.160633
		-1	1.1	0.074511
		-1.1	1.1	0.0520454
		-1.2	1.1	0.0547668
		-1.3	1.1	0.05981
		-1.4	1.1	0.0541166
		-1.5	1.1	0.0537338
		-1.6	1.1	0.0578034
		-1.7	1.1	0.0863198
		-1.8	1.1	0.055802
		-1.9	1.1	0.0625473
		-2	1.1	0.0554228
		-2.1	1.1	0.0542055
		-2.2	1.1	0.0994705
		-2.3	1.1	0.175629
		-2.4	1.1	0.18127
		-2.5	1.1	0.143496
		-2.6	1.1	0.129738
		-2.7	1.1	0.125912
		-2.8	1.1	0.283571
		-2.9	1.1	0.194518
		-3.3	1.1	0.160393
		-0.3	1.2	0.133223
		-0.4	1.2	0.153519
		-0.5	1.2	0.184192
		-0.6	1.2	0.188204
		-0.7	1.2	0.140503
		-0.8	1.2	0.148878
		-0.9	1.2	0.141318
		-1	1.2	0.0695919
		-1.1	1.2	0.08026
		-1.2	1.2	0.12238
		-1.3	1.2	0.0750064
		-1.4	1.2	0.0640355
		-1.5	1.2	0.0378693
		-1.6	1.2	0.0321097
		-1.7	1.2	0.0501583
		-1.8	1.2	0.0698106
		-1.9	1.2	0.10945
		-2	1.2	0.0941382
		-2.1	1.2	0.136311
		-2.2	1.2	0.131644
		-2.3	1.2	0.114524
		-2.4	1.2	0.227809
		-2.5	1.2	0.0999886
		-2.6	1.2	0.174984
		-2.7	1.2	0.183829
		-2.8	1.2	0.220845
		-2.9	1.2	0.312934
		-0.7	1.3	0.161141
		-0.8	1.3	0.126388
		-0.9	1.3	0.108456
		-1	1.3	0.0648344
		-1.1	1.3	0.0707093
		-1.2	1.3	0.124257
		-1.3	1.3	0.173999
		-1.4	1.3	0.0876541
		-1.5	1.3	0.0709588
		-1.6	1.3	0.0292679
		-1.7	1.3	0.0612
		-1.8	1.3	0.089869
		-1.9	1.3	0.0757773
		-2	1.3	0.0519702
		-2.1	1.3	0.171926
		-2.2	1.3	0.157741
		-2.3	1.3	0.220537
		-2.4	1.3	0.206862
		-2.5	1.3	0.398135
		-2.6	1.3	0.283083
		-2.7	1.3	0.180173
		-2.9	1.3	0.54645
		-0.7	1.4	0.110755
		-0.8	1.4	0.112247
		-0.9	1.4	0.125073
		-1	1.4	0.086565
		-1.1	1.4	0.131398
		-1.2	1.4	0.148581
		-1.3	1.4	0.160042
		-1.4	1.4	0.109555
		-1.5	1.4	0.114046
		-1.6	1.4	0.0842253
		-1.7	1.4	0.169825
		-1.8	1.4	0.088492
		-1.9	1.4	0.186064
		-2	1.4	0.170806
		-2.1	1.4	0.183275
		-2.2	1.4	0.173887
		-2.3	1.4	0.220009
		-3.4	1.4	0.327859
		-0.9	1.5	0.0697841
		-1	1.5	0.217753
		-1.1	1.5	0.3475
		-1.2	1.5	0.253762
		-1.3	1.5	0.251479
		-1.4	1.5	0.236773
		-1.5	1.5	0.359886
		-1.6	1.5	0.295341
		-1.7	1.5	0.20444
		-1.8	1.5	0.32367
		-1.9	1.5	0.388772
		-2	1.5	0.293359
		-2.1	1.5	0.252708
		-2.3	1.5	0.565728
		-2.4	1.5	0.229767
		-2.2	1.6	0.168326
		-2.4	1.6	0.276655
		-2.5	1.6	0.279294
		-3.1	1.6	0.186547

[truncated: 13 more sheets: 3A, 3C, 3E, 3G, 3H, 4B, 4F, 5C, 5D, 5G, S1E, S1F, S1H]
